# Supplementary material for: A Novel Technique for Identifying the Instar of Field-Collected Insect Larvae
Source: PLoS One. 2013 Feb 28;8(2):e57836. doi: 10.1371/journal.pone.0057836 (PMC3585218; doi:10.1371/journal.pone.0057836)
Supplement: Table S1 — Species data (XLS) [file pone.0057836.s001.xls]

## Sheet: Table S1
Table S1. Species data
Species name		Taxa	Larval head width (mm)								Larval cerci length			Identification†	Adult body length (mm)			Source#
under current taxonomic systems	in original literatures (if different)		L1			L2			L3		L1	L2	L3		Value	Type§		Species name	Larval morphology	Adult body length
			Value	Type§		Value	Type§		Value	Type§
Metrius contractus Eschscholtz	-	Paussinae	0.75	med		-	-		-	-	0.4	-	-	eov	14.2	mea		Lindroth (1961)	Bousquet (1986)	Geiselhardt et al. (2007)‡
Paussus favieri Fairmaire	-	Paussinae	0.45	med		-	-		-	-	0.28	-	-	eov	4	mea		Löbl & Smetana (2003)	Di Giulio et al. (2011)∮	Trautner & Geigenmuller (1987)
Scaphinotus bilobus (Say)	-	Cychrini	0.78	med		-	-		-	-	-	-	-	eov	11.85	med		Bousquet (2010)	Bousquent (2010)	Bousquent (2010)
Calosoma chinense Kirby	-	Carabini	1.7	med		2.335	med		3.57	mea	1.6	1.8	2.1	eov	27	med		Löbl & Smetana (2003)	Habu & Sadanaga (1965)∮	Uéno et al. (1985)
Carabus rugosus baeticus (Deyrolle)	Macrothorax rugosus baeticus Deyrolle	Carabini	2.8	mea		3.5	mea		4.2	mea	1.51	1.41	-	eov	32	med		Löbl & Smetana (2003)	Cárdenas Talaverón (1993)	Imura & Mizusawa (1999)
Carabus intricatus lefebvrei (Dejaen)	Carabus lefebvrei (Dejean)	Carabini	-	-		-	-		3.202	mea	-	-	-	eov	34	med		Löbl & Smetana (2003)	Giglio et al. (2008)	Imura & Mizusawa (1999)
Carabus prodigus Erichson	-	Carabini	4.2	med		-	-		-	-	1.76	-	1.41	eov	42.5	med		Löbl & Smetana (2003)	Liu et al. (2009)‡	Imura & Mizusawa (1999)
Carabus mackleayi amanoi Imura	Hemicarabus mackleayi amanoi Imura	Carabini	-	-		-	-		1.95	med	-	-	1.84	eov	17.24	med		Löbl & Smetana (2003)	Imura (2005)	Imura (2005)
Carabus vancolxemi Putzeys	-	Carabini	1.06	med		-	-		-	-	0.63	-	-	eov	22.5	med		Löbl & Smetana (2003)	Funakoshi et al. (1998)‡	Uéno et al. (1985)
Carabus granulatus telluris Bates	-	Carabini	1.13	med		-	-		-	-	0.69	-	-	eov	22	med		Löbl & Smetana (2003)	Funakoshi et al. (1998)‡	Uéno et al. (1985)
Carabus albrechti esakianus (Nakane)	-	Carabini	1.31	med		-	-		-	-	0.29	-	-	eov	21.25	med		Löbl & Smetana (2003)	Funakoshi et al. (1998)‡	Takami & Ishikawa (1997)
Carabus granulatus granulatus Linné	Carabus granulatus Linné	Carabini	1.21	mea		1.53	mea		1.89	mea	0.78	-	-	eov	19.5	med		Löbl & Smetana (2003)	Huk & Kühne (2000)	Hůrka (1996)
Carabus clathratus clathratus Linné	Carabus clathratus Linné	Carabini	1.53	mea		1.99	mea		2.55	mea	0.98	-	-	eov	31.5	med		Löbl & Smetana (2003)	Huk & Kühne (2000)	Hůrka (1996)
Carabus monilis Fabricius	-	Carabini	1.835	med		1.97	med		3.02	mea	-	-	1.28	eov	24.5	med		Löbl & Smetana (2003)	Luff (1969)	Hůrka (1996)
Carabus asperatus (Dejean)	-	Carabini	1.58	mea		2.18	med		-	-	0.96	-	-	eov	29	med		Löbl & Smetana (2003)	Arndt et al. (1994)	Imura & Mizusawa (1999)
Carabus arcadicus Gistel	-	Carabini	3.31	med		-	-		-	-	2.08	-	-	eov	36	med		Löbl & Smetana (2003)	Pinto (1998)‡	Imura & Mizusawa (1999)
Omophron americanum Dejean	-	Omophroninae	0.53	mea		-	-		-	-	-	-	-	eov	6.05	med		Bousquet (2010)	Landry & Bousquet (1984)	Bousquet (2010)
Omophron tesselatum Say	-	Omophroninae	0.6	mea		-	-		-	-	0.55	-	-	eov	6.2	med		Bousquet (2010)	Landry & Bousquet (1984)	Bousquet (2010)
Omophron limbatum (Fabricius)	-	Omophroninae	0.52	med		-	-		1.08	med	-	-	-	eov	5.8	mea		Löbl & Smetana (2003)	Emden (1942)	Hůrka (1996)
Opisthius richardsoni Kirby	-	Nebriinae	0.65	med		0.82	med		1.075	med	-	-	-	eov	9.75	med		Löbl & Smetana (2003)	Bousquet & Smetana (1991)	Lindroth (1961)
Pelophila borealis (Paykull)	-	Nebriinae	0.72	mea		0.995	med		1.45	med	1.12	2.08	-	eov	10.65	med		Löbl & Smetana (2003)	Luff (1972)	Bousquet (2010)
Leistus fulvibarbis Dejean	-	Nebriinae	0.6	mea		0.81	mea		1.1	mea	-	-	2.38	eov	6.75	med		Löbl & Smetana (2003)	Luff (1972)	Trautner & Geigenmuller (1987)
Nebria salina Fairmaire & Laboulbène	-	Nebriinae	0.94	mea		1.28	mea		1.66	mea	-	-	-	eov	11.7	med		Löbl & Smetana (2003)	Luff (1972)	Hůrka (1996)
Nebria lacustris Casey	-	Nebriinae	0.85	med		1.05	med		1.35	med	-	-	-	eov	10.6	med		Bousquet (2010)	Spence et al. (1976)	Bousquet (2010)
Nebria pallipes Say	-	Nebriinae	0.8	mea		0.95	med		1.25	med	-	-	-	eov	10.75	med		Bousquet (2010)	Spence et al. (1976)	Bousquet (2010)
Nebria rufescens (Ström)	Nebria rufescens (Fabricius)	Nebriinae	0.9	mea		1.15	mea		1.55	mea	-	-	2.67	eov	10.2	mea		Löbl & Smetana (2003)	Luff (1972)	Hůrka (1996)
Nebria brevicollis (Fabricius)	Nebria brevicollis Fabricius	Nebriinae	0.87	mea		1.24	mea		1.76	med	-	-	-	eov	11.5	mea		Löbl & Smetana (2003)	Emden (1942)	Hůrka (1996)
Elaphrus cupreus Duftschmid	-	Elaphrini	0.57	mea		-	-		1.19	med	0.67	-	-	eov	8.7	mea		Löbl & Smetana (2003)	Luff (1976)	Hůrka (1996)
Loricera pilicornis (Fabricius)	Loricera pilicornis Fabricius	Loricerini	0.54	mea		-	-		-	-	0.97	-	-	eov	7.4	mea		Löbl & Smetana (2003)	Ball & Erwin (1969)‡	Hůrka (1996)
Scarites terricola pacificus Bates	-	Scaritini	1.71	mea		2.225	med		2.86	mea	1	1.35	1.7	eov	17.25	med		Löbl & Smetana (2003)	Habu & Sadanaga (1969)∮	Uéno et al. (1985)
Storthodontus conquereli amplipennis Bänninger	-	Scaritini	3.9	med		-	-		-	-	-	-	-	eov	45	med		Emden (1942)	Emden (1942)	Emden (1942)
Semiardistomis viridis (Say).	-	Clivinini	0.37	med		-	-		-	-	0.27	-	-	eov	5.75	med		Bousquet (2010)	Bousquet (2006)‡	Bousquet (2006)
Clivina fossor (Linné)	-	Clivinini	0.5	mea		0.74	mea		0.96	mea	-	0.58	-	eov	6.2	mea		Löbl & Smetana (2003)	Luff (1978)	Hůrka (1996)
Clivina collaris (Herbst)	-	Clivinini	-	-		0.52	med		0.68	med	-	-	-	eov	5.4	mea		Löbl & Smetana (2003)	Luff (1978)	Hůrka (1996)
Schizogenius lineolatus (Say)	-	Clivinini	0.34	med		0.56	med		0.69	med	0.8	-	-	eov	5.15	med		Bousquet (2010)	Bousquet (1996)	Bousquet (2010)
Axonya championi Andrewes	-	Broscinae	-	-		-	-		1.47	med	-	-	-	eei	10.25	med		Löbl & Smetana (2003)	Emden (1942)	Emden (1942)
Elaphropus vivax (LeConte)	Tachys vivax LeConte	Trechinae	-	-		-	-		0.43	med	-	-	-	eei	2.65	med		Bousquet (2010)	Emden (1942)	Bousquet (2010)
Elaphropus incurvus (Say)	Tachys incurvus Say	Trechinae	-	-		-	-		0.41	med	-	-	-	eei	2.25	med		Bousquet (2010)	Emden (1942)	Bousquet (2010)
Thalassophilus longicornis (Sturm)	-	Trechinae	0.3	med		-	-		-	-	0.27	-	-	eov	3.8	mea		Löbl & Smetana (2003)	Grebennikov (1996)	Trautner & Geigenmuller (1987)
Perileptus mesasiaticus Uéno	-	Trechinae	0.23	med		0.3	med		-	-	-	-	-	eov	2.475	med		Löbl & Smetana (2003)	Grebennikov & Luff (1999)	Uéno (1976)
Perileptus areolatus (Creutzer)	-	Trechinae	0.22	med		0.28	med		0.38	med	0.23	-	0.47	eov	2.5	mea		Löbl & Smetana (2003)	Grebennikov & Luff (1999)	Hůrka (1996)
Tachyta nana (Gyllenhal)	-	Trechinae	0.285	med		0.405	med		0.55	med	0.28	-	0.55	eov	2.8	mea		Löbl & Smetana (2003)	Grebennikov & Maddison (2000)	Trautner & Geigenmuller (1987)
Tachys scutellaris Stephens	Tachys scutellaris (Stephens)	Trechinae	0.2	med		0.28	med		-	-	-	0.32	-	eov	2.45	med		Löbl & Smetana (2003)	Grebennikov & Maddison (2000)	Hůrka (1996)
Tachyura diabrachys (Kolenati)	Elaphropus diabrachys (Kolenati)	Trechinae	0.265	med		0.29	med		0.44	med	-	-	0.43	eov	2.4	mea		Löbl & Smetana (2003)	Grebennikov & Maddison (2000)	Hůrka (1996)
Tachyura haemorrhoidalis (Ponza)	Sphaerotachys haemorrhoidalis (Ponza)	Trechinae	0.215	med		0.28	med		0.41	med	-	-	-	eov	2.1	med		Löbl & Smetana (2003)	Grebennikov & Maddison (2000)	Hůrka (1996)
Tachys bistriatus (Duftschmid)	Paratachys bistriatus (Duftschmid)	Trechinae	0.2	med		0.26	med		0.36	med	-	-	-	eov	2.15	mea		Löbl & Smetana (2003)	Grebennikov & Maddison (2000)	Hůrka (1996)
Porotachys bisulcatus (Nicolai)	-	Trechinae	0.27	med		0.31	med		0.43	med	-	-	0.39	eov	2.8	med		Löbl & Smetana (2003)	Grebennikov & Maddison (2000)	Hůrka (1996)
Tachys halophilus Lindroth	-	Trechinae	0.22	med		-	-		-	-	-	-	-	eov	2.15	med		Lindroth (1966)	Grebennikov & Maddison (2000)	Lindroth (1966)
Polyderis laevis (Say)	-	Trechinae	-	-		0.18	med		-	-	-	0.18	-	eov	1.4	med		Bousquet (2010)	Grebennikov & Maddison (2000)‡	Bousquet (2010)
Elaphropus tripunctatus (Say)	-	Trechinae	0.25	med		0.35	med		-	-	-	-	-	eov	2.9	med		Bousquet (2010)	Grebennikov & Maddison (2000)‡	Bousquet (2010)
Phrypeus rickseckeri (Hayward)	-	Trechinae	0.29	med		-	-		-	-	0.25	-	-	eov	3.35	med		Lindroth (1963)	Grebennikov & Maddison (2005)	Lindroth (1963)
Amblystogenium minimum Luff	-	Trechinae	-	-		-	-		1.12	med	-	-	-	eov	6.3	med		Grebennikov & Maddison (2005)	Grebennikov & Maddison (2005)‡	Luff (1972)
Mioptachys flavicauda (Say)	-	Trechinae	0.18	med		-	-		-	-	-	-	-	eov	1.65	med		Bousquet (2010)	Grebennikov & Maddison (2000)‡	Lindroth (1966)
Bembidion fasciolatum (Duftschmid)	Bembidion fasciolatum Duftschmid	Trechinae	0.41	mea		0.63	med		-	-	-	-	-	eov	5.9	mea		Löbl & Smetana (2003)	Emden (1942)	Hůrka (1996)
Bembidion testaceum (Duftschmid)	Bembidion testaceum Duftschmid	Trechinae	0.35	med		-	-		-	-	-	-	-	eov	5	mea		Löbl & Smetana (2003)	Emden (1942)	Hůrka (1996)
Bembidion dalmatinum Dejean	-	Trechinae	0.405	med		-	-		-	-	-	-	-	eov	5.9	mea		Löbl & Smetana (2003)	Emden (1942)	Hůrka (1996)
Bembidion argenteolum Ahrens	-	Trechinae	0.54	med		0.745	med		1.13	med	-	-	-	eov	6.4	mea		Löbl & Smetana (2003)	Kleinwächter & Larink (2006)	Hůrka (1996)
Bembidion litorale (Olivier)	-	Trechinae	0.445	med		0.595	med		0.865	med	-	-	-	eov	5.8	mea		Löbl & Smetana (2003)	Kleinwächter & Larink (2006)	Hůrka (1996)
Bembidion velox (Linné)	-	Trechinae	0.425	med		0.615	med		0.92	med	-	-	-	eov	5.6	mea		Löbl & Smetana (2003)	Kleinwächter & Larink (2006)	Hůrka (1996)
Bembidion lapponicum Zetterstedt	-	Trechinae	0.43	med		0.6	med		0.85	med	-	0.62	-	eov	5.15	med		Löbl & Smetana (2003)	Andersen (1966); Maddison (1993) for L2 circus length	Lindroth (1963)
Bembidion dentellum Thunberg	-	Trechinae	-	-		-	-		0.95	med	-	-	-	eov	5.7	mea		Löbl & Smetana (2003)	Andersen (1966)	Hůrka (1996)
Bembidion ruficorne Sturm	-	Trechinae	0.47	med		0.69	mea		1.05	mea	-	-	1.26	eov	6.7	mea		Löbl & Smetana (2003)	Grebennikov (1997)	Hůrka (1996)
Bembidion nordmanni Chaudoir	-	Trechinae	0.36	mea		0.53	mea		0.81	mea	0.34	-	0.6	eov	4	med		Löbl & Smetana (2003)	Grebennikov (1997)	Müller (1918)
Bembidion millerianum Heyden	-	Trechinae	0.44	med		0.62	mea		0.96	mea	-	-	-	eov	6	mea		Löbl & Smetana (2003)	Grebennikov (1997)	Hůrka (1996)
Bembidion atroviolaceum Dufour	-	Trechinae	0.4	mea		0.63	mea		0.99	mea	-	-	-	eov	5.7	mea		Grebennikov (1997)	Grebennikov (1997)	Hůrka (1996) as stomoides Dejean (cf. Kryzhanovskij et al. 1995)
Bembidion properans (Stephens)	Bembidion properans Stephens	Trechinae	0.285	med		0.415	med		0.595	med	0.22	0.32	0.46	eov	4	mea		Löbl & Smetana (2003)	Desender & Crappé (1983)	Hůrka (1996) as stomoides Dejean (cf. Kryzhanovskij et al. 1995)
Bembidion lampros (Herbest)	-	Trechinae	0.27	med		0.385	med		0.48	med	0.29	0.26	0.42	eov	3.6	mea		Löbl & Smetana (2003)	Desender & Crappé (1983)	Hůrka (1996) as stomoides Dejean (cf. Kryzhanovskij et al. 1995)
Bembidion balli Lindroth	-	Trechinae	0.4075	med		0.5675	med		-	-	0.39	0.59	-	eov	5.3	med		Lindroth (1963)	Maddison (1993)	Maddison (1993)
Bembidion foveum Motschulsky	-	Trechinae	0.4125	med		-	-		-	-	-	-	-	eov	6	med		Löbl & Smetana (2003)	Maddison (1993)	Maddison (1993)
Bembidion alaskense Lindroth	-	Trechinae	0.495	med		0.725	med		-	-	-	-	-	eov	5.65	med		Löbl & Smetana (2003)	Maddison (1993)	Maddison (1993)
Bembidion carinula Chaudoir	-	Trechinae	0.455	med		0.6475	med		-	-	-	0.69	-	eov	5.4	med		Bousquet (2010)	Maddison (1993)	Maddison (1993)
Bembidion punctatostriatum Say	-	Trechinae	0.4725	med		0.73	med		-	-	-	-	-	eov	6	med		Bousquet (2010)	Maddison (1993)	Maddison (1993)
Bembidion hesperium Casey	-	Trechinae	0.355	med		0.54	med		-	-	-	-	-	eov	5.25	med		Lindroth (1963)	Maddison (1993)	Maddison (1993)
Bembidion lorquinii Chaudoir	-	Trechinae	0.385	med		0.55	med		-	-	-	-	-	eov	6.05	med		Lindroth (1963)	Maddison (1993)	Maddison (1993)
Bembidion zephyrum Fall	-	Trechinae	0.395	med		-	-		-	-	-	-	-	eov	5.65	med		Lindroth (1963)	Maddison (1993)	Maddison (1993)
Bembidion levettei Casey	-	Trechinae	0.4	med		0.6025	med		-	-	-	-	-	eov	5.45	med		Bousquet (2010)	Maddison (1993)	Maddison (1993)
Bembidion inaequale Say	-	Trechinae	0.365	med		-	-		-	-	-	-	-	eov	5.1	med		Bousquet (2010)	Maddison (1993)	Maddison (1993)
Pogonus luridipennis (Germar)	-	Trechinae	0.555	med		0.75	med		1.35	med	0.5	-	-	eov	7.35	med		Löbl & Smetana (2003)	Grebennikov & Bousquet (1999)	Hůrka (1996)
Pogonus iridipennis Nicolai	-	Trechinae	0.43	med		-	-		1.07	med	-	-	-	eov	6	med		Löbl & Smetana (2003)	Grebennikov & Bousquet (1999)	Hůrka (1996)
Pogonus transfuga Chaudoir	-	Trechinae	0.475	med		0.7	med		1.18	med	-	-	-	eov	6.65	med		Löbl & Smetana (2003)	Grebennikov & Bousquet (1999)	Trautner & Geigenmuller (1987) as persicus (Chaudoir) (cf. Kryzhanovskij et al. 1995)
Pogonus meridionalis Dejean	-	Trechinae	0.46	mea		0.69	med		1.13	med	-	0.63	-	eov	6.5	med		Löbl & Smetana (2003)	Grebennikov & Bousquet (1999)	Trautner & Geigenmuller (1987)
Pogonus punctulatus Dejean	-	Trechinae	0.365	med		0.51	med		0.63	med	-	-	-	eov	5.75	med		Löbl & Smetana (2003)	Grebennikov & Bousquet (1999)	Trautner & Geigenmuller (1987)
Pogonistes rufoaeneus (Dejean)	-	Trechinae	0.39	med		0.54	med		0.7	med	-	-	-	eov	6	med		Löbl & Smetana (2003)	Grebennikov & Bousquet (1999)	Trautner & Geigenmuller (1987)
Pogonistes convexicollis Chaudoir	-	Trechinae	0.335	med		0.5	med		0.62	med	0.27	-	-	eov	4.65	med		Löbl & Smetana (2003)	Grebennikov & Bousquet (1999)	Trautner & Geigenmuller (1987)
Thalassotrechus barbarae (Horn)	-	Trechinae	0.46	med		-	-		-	-	0.43	-	-	eov	5.4	med		Bousquet & Laplante (1997)	Grebennikov & Bousquet (1999)	Bousquet & Laplante (1997)
Archipatrobus flavipes (Motschulsky)	Patrobus flavipes Motschulsky	Trechinae	0.76	mea		1.18	mea		1.95	mea	0.7	1.1	2	eov	15	mea		Löbl & Smetana (2003)	Habu & Sadanaga (1965)∮	Uéno et al. (1985)
Diplous rugicollis (Randall)	-	Trechinae	-	-		1.205	med		1.795	med	-	-	2.18	eov	10.85	med		Bousquet (2010)	Bousquet (2010)	Bousquet (2010)
Platypatrobus lacustris Darlington	-	Trechinae	0.76	mea		1.15	mea		1.78	mea	0.88	-	2.08	eov	11.5	med		Bousquet (2010)	Bousquet & Grebennikov (1999)	Bousquet & Grebennikov (1999)
Diplous aterrimus Dejean	-	Trechinae	-	-		-	-		1.755	med	-	-	-	eei	11	med		Lindroth (1961)	Emden (1942)	Lindroth (1961)
Brachinus incomptus Bates	-	Brachininae	0.3	mea		-	-		-	-	0.05	-	-	eov	6.75	med		Löbl & Smetana (2003)	Habu & Sadanaga (1965)∮	Uéno et al. (1985)
Brachinus crepitans (Linné)	Brachinus crepitans Linné	Brachininae	0.25	med		-	-		-	-	-	-	-	eov	8.5	med		Löbl & Smetana (2003)	Emden (1942)	Emden (1942)
Pheropsophus hispanicus (Dejean)	Pheropsophus hispanicus Dejean	Brachininae	0.325	med		-	-		-	-	-	-	-	eov	17	med		Löbl & Smetana (2003)	Emden (1942)	Emden (1942)
Pheropsophus africanus (Dejean)	Pheropsophus africanus Dejean	Brachininae	0.385	med		-	-		-	-	-	-	-	eov	16.5	med		Löbl & Smetana (2003)	Emden (1942)	Emden (1942)
Pheropsophus jessoensis Morawitz	-	Brachininae	0.42	mea		0.74	med		1.485	med	-	-	-	eov	14.5	med		Löbl & Smetana (2003)	Habu (1986)	Uéno et al. (1985)
Aptinus bombarda (Illiger)	-	Brachininae	0.295	med		-	-		-	-	0.059	-	-	eov	10	mea		Löbl & Smetana (2003)	Hovorka (1996)	Hůrka (1996)
Abaris bigenera Bates	-	Pterostichini	0.48	med		0.645	med		0.975	med	-	-	1	eov	7.15	med		Bousquet & Liebherr (1994)	Bousquet & Liebherr (1994)	Will (2002)
Pterostichus oblongopunctatus (Fabricius)	Feronia oblongopunctata Fabricius	Pterostichini	0.8	med		-	-		-	-	-	-	-	eov	11.4	mea		Löbl & Smetana (2003)	Emden (1942)	Hůrka (1996)
Orthomus barbarus (Dejean)	Pterostichus barbarus Dejean	Pterostichini	0.635	med		1.025	med		1.47	med	0.52	-	1.33	eov	9.5	med		Löbl & Smetana (2003)	Arndt & Hůrka (1992)	Herrera L, Arricibita FJ (1990)
Pterostichus ohionis Csiki	Pterostichus ohionis Csiki	Pterostichini	0.8	mea		1.2	mea		1.71	mea	-	-	1.67	eov	13	med		Lindroth (1966)	Bousquet (1989)	Lindroth (1966)
Gastrellarius blanchardi (Horn)	Pterostichus blanchardi Horn	Pterostichini	0.5	med		0.75	med		1.04	med	-	-	0.78	eov	5.9	med		Bousquet (1999)	Bousquet (1989)	Darlington (1931)
Pterostichus moestus (Say)	-	Pterostichini	-	-		1.465	med		2.14	med	-	-	2.5	eov	16	med		Bousquet (1999)	Bousquet (1984, 1989)	Lindroth (1966)
Pterostichus superciliosus (Say)	Pterostichus superciliosus Say	Pterostichini	-	-		1.55	med		2.18	med	-	-	-	eov	15	med		Bousquet (1999)	Bousquet (1984, 1989)	Lindroth (1966)
Pterostichus (Euferonia) stygicus (Say)	Pterostichus stygicus (Say)	Pterostichini	0.89	mea		1.41	mea		2.03	mea	-	-	-	eov	15.25	med		Bousquet (2010)	Bousquet (1985)	Bousquet (2010)
Pterostichus mutus (Say)	-	Pterostichini	0.65	mea		1.02	mea		1.57	mea	-	-	-	eov	11.5	med		Bousquet (2010)	Bousquet (1985)	Bousquet (2010)
Lophoglossus scrutator (LeConte)	-	Pterostichini	0.74	mea		1.09	mea		1.66	mea	0.85	-	-	eov	14.7	med		Bousquet (2010)	Bousquet (1985)	Bousquet (2010)
Poecilus lucublandus (Say)	-	Pterostichini	0.61	mea		1.01	mea		1.46	mea	-	-	-	eov	11.5	med		Bousquet (2010)	Bousquet (1985)	Bousquet (2010)
Poecilus chalcites (Say)	-	Pterostichini	0.62	mea		1.07	mea		1.72	mea	-	-	2.43	eov	11.75	med		Bousquet (2010)	Bousquet (1985)	Bousquet (2010)
Stereocerus haematopus (Dejean)	-	Pterostichini	0.8	mea		1.26	mea		1.85	mea	1.14	-	1.22	eov	11	med		Bousquet (2010)	Bousquet (1985)	Bousquet (2010)
Cyclotrachelus seximpressus (LeConte)	Cyclotrachelus seximpressus LeConte	Pterostichini	0.8	mea		1.13	med		-	-	0.61	-	-	eov	14.3	med		Bousquet (1999)	Bousquet (1985)	MCZ Type Database (photo of lectotype)
Gastrellarius honestus (Say)	Pterostichus honestus (Say)	Pterostichini	0.52	mea		0.78	mea		1.12	mea	0.54	0.86	-	eov	7.75	med		Bousquet (2010)	Bousquet (1985)	Bousquet (2010)
Pterostichus commutabilis (Motschulsky)	Pterostichus leconteianus (Lutshnik)	Pterostichini	0.5	mea		0.72	mea		1.1	mea	-	-	-	eov	7.8	med		Bousquet (2010)	Bousquet (1985)	Bousquet (2010)
Pterostichus patruelis (Dejean)	-	Pterostichini	0.45	mea		0.67	mea		0.97	mea	-	-	-	eov	7	med		Bousquet (2010)	Bousquet (1985)	Bousquet (2010)
Pterostichus adstrictus Eschscholtz	-	Pterostichini	0.78	mea		1.19	mea		1.83	mea	-	-	-	eov	11.25	med		Löbl & Smetana (2003)	Bousquet (1985)	Bousquet (2010)
Pterostichus caudicalis (Say)	-	Pterostichini	0.68	mea		0.91	mea		1.22	mea	-	-	-	eov	11.5	med		Bousquet (2010)	Bousquet (1985)	Bousquet (2010)
Pterostichus corvinus (Dejean)	-	Pterostichini	0.85	mea		1.38	mea		1.99	mea	-	-	-	eov	12.7	med		Bousquet (2010)	Bousquet (1985)	Bousquet (2010)
Pterostichus castor Goulet & Bousquet	-	Pterostichini	0.63	mea		1.39	mea		2.02	mea	-	-	-	eov	14.15	med		Bousquet (2010)	Bousquet (1985)	Bousquet (2010)
Pterostichus luctuosus (Dejean)	-	Pterostichini	0.54	mea		0.88	mea		1.43	mea	-	-	-	eov	9.95	med		Bousquet (2010)	Bousquet (1985)	Bousquet (2010)
Pterostichus diligendus (Chaudoir)	-	Pterostichini	1.06	mea		1.54	mea		2.28	mea	1.15	2.7	-	eov	12.35	med		Bousquet (2010)	Bousquet (1985)	Bousquet (2010)
Pterostichus permundus (Say)	Feronia permunda Say	Pterostichini	0.875	med		-	-		1.62	med	-	-	-	eei	15	med		Bousquet (2010)	Emden (1942)	Bousquet (2010)
Pterostichus lachrymosus (Newman)	-	Pterostichini	1.27	mea		1.69	mea		2.3	mea	-	-	-	eov	15.75	med		Bousquet (2010)	Bousquet (1985)	Bousquet (2010)
Pterostichus coracinus (Newman)	-	Pterostichini	0.97	mea		1.51	mea		2.27	mea	-	-	-	eov	15.25	med		Bousquet (2010)	Bousquet (1985)	Bousquet (2010)
Pterostichus punctatissimus (Randall)	-	Pterostichini	1	mea		1.57	mea		2.37	mea	-	-	-	eov	16.5	med		Bousquet (2010)	Bousquet (1985)	Bousquet (2010)
Pterostichus adoxus (Say)	-	Pterostichini	0.86	mea		1.41	mea		2.1	mea	-	-	-	eov	14.05	med		Bousquet (2010)	Bousquet (1985)	Bousquet (2010)
Pterostichus tristis (Dejean)	-	Pterostichini	0.79	mea		1.15	mea		1.66	mea	-	-	-	eov	12.4	med		Bousquet (2010)	Bousquet (1985)	Bousquet (2010)
Pterostichus pinguedineus (Eschscholtz)	-	Pterostichini	0.51	mea		0.82	mea		1.22	mea	-	-	-	eov	7.4	med		Bousquet (2010)	Bousquet (1985)	Bousquet (2010)
Pterostichus arcticola (Chaudoir)	-	Pterostichini	0.47	mea		0.75	mea		1.11	mea	-	-	-	eov	6.25	med		Bousquet (2010)	Bousquet (1985)	Bousquet (2010)
Pterostichus femoralis (Kirby)	Pterostichus femoralis (Say)	Pterostichini	0.43	mea		0.63	mea		0.93	mea	-	-	-	eov	6.75	med		Bousquet (2010)	Bousquet (1985)	Bousquet (2010)
Pterostichus pensylvanicus LeConte	-	Pterostichini	0.77	mea		1.17	mea		1.72	mea	-	-	-	eov	10.75	med		Bousquet (2010)	Bousquet (1985)	Bousquet (2010)
Pterostichus rostratus (Newman)	-	Pterostichini	1.09	mea		1.7	mea		2.51	mea	-	-	-	eov	15.35	med		Bousquet (2010)	Bousquet (1985)	Bousquet (2010)
Pterostichus tenuis (Casey)	-	Pterostichini	0.53	mea		0.88	mea		1.29	mea	-	-	-	eov	9.55	med		Bousquet (2010)	Bousquet (1985)	Bousquet (2010)
Myas chalybaeus (Palliardi)	-	Pterostichini	0.9	med		1.2	med		-	-	0.78	-	-	eov	16	med		Löbl & Smetana (2003)	Zetto Brandmayr & Marano (1996)	Trautner & Geigenmuller (1987)
Xenion ignitum (Kraatz)	-	Pterostichini	0.57	med		-	-		-	-	0.41	-	-	eov	11	med		Löbl & Smetana (2003)	Hůrka (2002)	Trautner & Geigenmuller (1987)
Pterostichus melanarius (Illiger)	-	Pterostichini	1.05	mean		1.46	mean		2.18	mean	1.5	-	-	ex ovo	15.7	mean		Löbl & Smetana (2003)	Arndt & Hůrka (1992)	Hůrka (1996)
Pterostichus brevicornis (Kirby)	-	Pterostichini	0.43	mea		0.59	mea		0.85	mea	-	0.57	-	eov	5.5	med		Löbl & Smetana (2003)	Bousquet (1985)	Bousquet (2010)
Pterostichus niger (Schaller)	-	Pterostichini	1.36	mea		1.95	mea		2.77	mea	1.36	-	-	eov	18.5	mea		Löbl & Smetana (2003)	Arndt & Hůrka (1992)	Hůrka (1996)
Pterostichus morio (Duftschmid)	-	Pterostichini	0.94	mea		1.265	med		1.86	mea	-	-	-	eov	11	mea		Löbl & Smetana (2003)	Arndt & Hůrka (1992)	Hůrka (1996)
Pterostichus foveolatus (Duftschmid)	-	Pterostichini	1.07	mea		1.6	mea		1.8	mea	-	-	-	eov	13.3	mea		Löbl & Smetana (2003)	Arndt & Hůrka (1992)	Hůrka (1996)
Pterostichus selmanni (Duftschmid)	-	Pterostichini	1.43	med		-	-		-	-	-	-	-	eov	15.8	mea		Löbl & Smetana (2003)	Arndt & Hůrka (1992)	Hůrka (1996)
Pterostichus pilosus (Host)	-	Pterostichini	1.485	med		2.1	med		-	-	-	-	-	eov	15.5	mea		Löbl & Smetana (2003)	Arndt & Hůrka (1992)	Hůrka (1996)
Pterostichus caspius (Ménétriés)	Pterostichus caspius (Menetries)	Pterostichini	0.78	mea		1.03	mea		1.49	mea	-	-	-	eov	10.5	med		Löbl & Smetana (2003)	Arndt & Hůrka (1992)	Hůrka (1996)
Pterostichus aethiops (Panzer)	-	Pterostichini	0.92	mea		1.37	mea		1.93	mea	-	-	-	eov	12.8	mea		Löbl & Smetana (2003)	Arndt & Hůrka (1992)	Hůrka (1996)
Pterostichus hungaricus (Dejean)	-	Pterostichini	1.095	med		-	-		-	-	-	-	-	eov	14.3	mea		Löbl & Smetana (2003)	Arndt & Hůrka (1992)	Hůrka (1996)
Pterostichus incommodus Schaum	-	Pterostichini	1.08	mea		1.41	mea		1.8	mea	-	-	-	eov	15	mea		Löbl & Smetana (2003)	Arndt & Hůrka (1992)	Hůrka (1996)
Pterostichus melas (Creutzer)	-	Pterostichini	1.2	mea		1.73	mea		2.4	mea	-	-	-	eov	15.1	mea		Löbl & Smetana (2003)	Arndt & Hůrka (1992)	Hůrka (1996)
Pterostichus madidus (Fabricius)	-	Pterostichini	1.15	mea		1.66	mea		2.25	mea	-	-	-	eov	15.5	med		Löbl & Smetana (2003)	Arndt & Hůrka (1992)	Hůrka (1996)
Pterostichus cylindricus (Herbst)	-	Pterostichini	1.32	med		1.82	med		-	-	-	-	-	eov	19.8	mea		Löbl & Smetana (2003)	Arndt & Hůrka (1992)	Hůrka (1996)
Pterostichus macer (Marsham)	-	Pterostichini	1.26	mea		1.83	mea		2.42	mea	-	-	-	eov	13.3	mea		Löbl & Smetana (2003)	Arndt & Hůrka (1992)	Hůrka (1996)
Pterostichus pumilio (Dejean)	-	Pterostichini	0.48	mea		0.64	mea		0.89	mea	-	-	-	eov	5.2	mea		Löbl & Smetana (2003)	Arndt & Hůrka (1992)	Hůrka (1996)
Pterostichus unctulatus (Duftschmid)	-	Pterostichini	0.58	mea		0.84	mea		1.14	mea	-	-	-	eov	6.9	mea		Löbl & Smetana (2003)	Arndt & Hůrka (1992)	Hůrka (1996)
Pterostichus blandulus Miller	-	Pterostichini	0.49	mea		0.71	mea		1.075	med	-	-	-	eov	6.7	mea		Löbl & Smetana (2003)	Arndt & Hůrka (1992)	Hůrka (1996)
Pterostichus negligens (Sturm)	-	Pterostichini	0.57	mea		0.87	mea		1.33	mea	-	-	-	eov	8.6	mea		Löbl & Smetana (2003)	Arndt & Hůrka (1992)	Hůrka (1996)
Pterostichus cursor (Dejean)	-	Pterostichini	0.51	mea		0.76	mea		1.16	mea	-	-	-	eov	8	mea		Löbl & Smetana (2003)	Arndt & Hůrka (1992)	Hůrka (1996)
Pterostichus leonisi Apfelbeck	-	Pterostichini	0.48	mea		0.67	mea		1	mea	-	-	-	eov	6.9	mea		Löbl & Smetana (2003)	Arndt & Hůrka (1992)	Hůrka (1996)
Pterostichus chameleon (Motschulsky)	Pterostichus chamaeleon Motschulsky	Pterostichini	0.48	mea		0.72	mea		1.05	mea	-	-	-	eov	6.9	mea		Löbl & Smetana (2003)	Arndt & Hůrka (1992)	Hůrka (1996)
Pterostichus diligens (Sturm)	-	Pterostichini	0.43	mea		0.61	mea		0.87	mea	-	-	-	eov	5.7	mea		Löbl & Smetana (2003)	Arndt & Hůrka (1992)	Hůrka (1996)
Pterostichus ovoideus (Sturm)	-	Pterostichini	0.55	mea		0.79	mea		1.17	mea	-	-	-	eov	7.1	mea		Löbl & Smetana (2003)	Arndt & Hůrka (1992)	Hůrka (1996)
Pterostichus elongatus (Duftschmid)	Pterostichus elongatus Stephens	Pterostichini	0.86	mea		1.27	mea		2.08	mea	-	-	-	eov	14.7	mea		Löbl & Smetana (2003)	Arndt & Hůrka (1992)	Hůrka (1996)
Pterostichus aterrimus (Herbest)	-	Pterostichini	0.8	med		1.34	med		1.92	med	-	-	-	eov	13.9	mea		Löbl & Smetana (2003)	Arndt & Hůrka (1992)	Hůrka (1996)
Pterostichus microcephalus (Motschulsky)	-	Pterostichini	0.5	mea		0.8	mea		1.1	mea	0.4	0.8	1.2	eov	10.3	med		Löbl & Smetana (2003)	Habu & Sadanaga (1961)∮	Sasakawa (2006)¶
Pterostichus haptoderoides japanensis (Lutshnik)	-	Pterostichini	0.6	mea		0.9	mea		1.4	mea	0.5	0.9	1.2	eov	9.32	med		Löbl & Smetana (2003)	Habu & Sadanaga (1961)∮	Sasakawa (2006)¶
Pterostichus noguchii Bates	-	Pterostichini	0.71	mea		1.19	med		1.85	mea	0.6	1.2	1.9	eov	15.1	med		Löbl & Smetana (2003)	Habu & Sadanaga (1965)∮	Sasakawa (2006)¶
Pterostichus minor micor (Gyllenhal)	-	Pterostichini	0.51	mea		0.76	mea		1.17	mea	0.48	0.77	1.16	eov	7.4	mea		Löbl & Smetana (2003)	Hovorka (1991)∮	Hůrka (1996)
Pterostichus latoricaensis Pulpán	Pterostichus latoricaensis (Pulpán)	Pterostichini	0.57	mea		0.91	mea		1.29	mea	0.62	1.12	1.58	eov	9.4	mea		Löbl & Smetana (2003)	Hovorka (1991)∮	Hůrka (1996)
Pterostichus gracilis gracilis (Dejean)	-	Pterostichini	0.59	mea		0.9	mea		1.35	mea	0.57	0.93	1.44	eov	8.9	mea		Löbl & Smetana (2003)	Hovorka (1991)∮	Hůrka (1996)
Pterostichus nigrita (Paykull)	Pterostichus nigrita (Fabricius)	Pterostichini	0.65	mea		1.08	mea		1.71	mea	0.65	1.16	1.71	eov	11	mea		Löbl & Smetana (2003)	Hovorka (1991)∮	Hůrka (1996)
Pterostichus rhaeticus Heer	-	Pterostichini	0.62	mea		1.02	mea		1.66	mea	-	1.07	1.61	eov	9.6	mea		Löbl & Smetana (2003)	Hovorka (1991)∮	Hůrka (1996)
Pterostichus anthracinus anthracinus (Illiger)	-	Pterostichini	0.86	mea		1.3	mea		1.93	mea	0.85	1.4	2.05	eov	11	mea		Löbl & Smetana (2003)	Hovorka (1991)∮	Hůrka (1996)
Pterostichus vernalis (Panzer)	Pterostichus vernalis Panzer	Pterostichini	0.466	mea		0.675	mea		0.953	mea	0.47	0.8	1.21	eov	6.7	mea		Löbl & Smetana (2003)	Desender & Panné (1983)	Hůrka (1996)
Pterostichus strenuus (Panzer)	-	Pterostichini	0.45	mean		0.61	mean		0.86	mean	0.45	0.64	0.92	ex ovo	6.1	mean		Löbl & Smetana (2003)	Desender & Panné (1983)	Hůrka (1996)
Poecilus cupreus (Linné)	-	Pterostichini	0.73	mea		1.18	mea		1.71	mea	0.8	1.28	-	eov	12.1	mea		Löbl & Smetana (2003)	Arndt & Hůrka (1992)	Hůrka (1996)
Poecilus cursorius (Dejean)	-	Pterostichini	0.7	mea		1.06	mea		1.55	mea	-	-	-	eov	10.5	med		Löbl & Smetana (2003)	Arndt & Hůrka (1992)	Hůrka (1996)
Poecilus versicolor (Sturm)	-	Pterostichini	0.6	mea		0.93	mea		1.4	mea	-	-	-	eov	10.7	mea		Löbl & Smetana (2003)	Arndt & Hůrka (1992)	Hůrka (1996)
Poecilus planicollis Motschulsky	Poecilus coerulescens encopoleus Solsky	Pterostichini	0.6	mea		1	mea		1.4	mea	0.6	1.1	1.5	eov	12.55	med		Sasakawa & Kubota (2007)	Habu & Sadanaga (1961)∮	Sasakawa (2006)¶
Poecilus striatopunctatus (Duftschmid)	-	Pterostichini	0.67	mea		1.17	mea		1.74	mea	-	-	-	eov	11	mea		Löbl & Smetana (2003)	Arndt & Hůrka (1992)	Hůrka (1996)
Poecilus sericeus Fischer von Waldheim	Poecilus sericeus Fischer de Waldheim	Pterostichini	0.85	mea		1.29	mea		2	mea	-	-	-	eov	12.6	mea		Löbl & Smetana (2003)	Arndt & Hůrka (1992)	Hůrka (1996)
Poecilus lepidus (Leske)	-	Pterostichini	0.83	mea		1.39	mea		2.15	mea	-	-	-	eov	12.9	mea		Löbl & Smetana (2003)	Arndt & Hůrka (1992)	Hůrka (1996)
Poecilus koyi Germer	-	Pterostichini	0.81	mea		1.34	mea		1.96	mea	-	-	-	eov	12.5	med		Löbl & Smetana (2003)	Arndt & Hůrka (1992)	Trautner & Geigenmuller (1987)
Poecilus punctulatus (Schaller)	-	Pterostichini	0.9	med		1.35	mea		1.94	mea	0.79	1	-	eov	13	mea		Löbl & Smetana (2003)	Arndt & Hůrka (1992)	Hůrka (1996)
Poecilus puncticollis (Dejean)	-	Pterostichini	0.77	mea		1.05	mea		1.55	mea	-	-	-	eov	9.4	med		Löbl & Smetana (2003)	Arndt & Hůrka (1992)	Hůrka (1996)
Cyclotrachelus sigillatus (Say)	Evarthrus sigillatus Say	Pterostichini	-	-		-	-		2.38	med	-	-	-	eei	17.5	med		Bousquet (2010)	Emden (1942)	Bousquet (2010)
Pterostichus lustrans LeConte	Feronia lustrans LeConte	Pterostichini	-	-		-	-		1.78	med	-	-	-	eei	11.25	med		Lindroth (1966)	Emden (1942)	Bousquet (2010)
Abax parallelus (Duftschmid)	-	Pterostichini	1.29	mea		1.65	mea		2.15	med	2.6	3.19	-	eov	15.1	mea		Löbl & Smetana (2003)	Arndt (1989)	Hůrka (1996)
Abax ovalis (Duftschmid)	-	Pterostichini	1.21	mea		1.565	med		2.15	mea	2.82	-	4.17	eov	14.3	mea		Löbl & Smetana (2003)	Arndt (1989)	Hůrka (1996)
Abax parallelepipedus (Piller & Mitterpacher)	-	Pterostichini	1.39	med		2.09	med		3.21	mea	2.89	-	4.87	eov	18.6	mea		Löbl & Smetana (2003)	Bousquet (1985)	Hůrka (1996)
Abax carinatus (Duftschmid)	-	Pterostichini	1.49	med		-	-		-	-	2.63	-	-	eov	14.1	mea		Löbl & Smetana (2003)	Arndt (1989)	Hůrka (1996)
Lesticus magnus (Motschulsky)	-	Pterostichini	1.52	mea		-	-		-	-	1.2	-	-	eov	21.5	med		Löbl & Smetana (2003)	Habu & Sadanaga (1969)∮	Sasakawa (2007)¶
Pterostichus sulcitarsis Morawitz	-	Pterostichini	0.47	med		0.72	mea		1.03	mea	0.4	0.8	1.1	eov	8.63	med		Löbl & Smetana (2003)	Habu & Sadanaga (1963)∮	Sasakawa (2007)¶
Pterostichus rotundangulus Morawitz	-	Pterostichini	0.6	mea		0.96	mea		1.46	mea	0.6	1.1	1.7	eov	12.1	med		Löbl & Smetana (2003)	Habu & Sadanaga (1971)∮	Sasakawa (2007)¶
Pterostichus longinquus Bates	-	Pterostichini	0.487	mea		0.7	med		0.99	mea	0.45	0.7	1.1	eov	8.035	med		Löbl & Smetana (2003)	Habu & Sadanaga (1971)∮	Sasakawa (2007)¶
Pterostichus dulcis (Bates)	-	Pterostichini	0.55	mea		0.74	med		1.45	mea	0.5	0.7	1.2	eov	9.895	med		Löbl & Smetana (2003)	Habu & Sadanaga (1971)∮	Sasakawa (2007)¶
Pterostichus eschscholtzii (Germar)	Pterostichus fortis Morawitz	Pterostichini	1.315	med		1.99	med		3.1	mea	1.3	2.1	2.97	eov	18.8	med		Löbl & Smetana (2003)	Habu & Sadanaga (1971)∮	Sasakawa (2007)¶
Pterostichus quadrifoveolatus Letzner	-	Pterostichini	0.64	mea		0.97	mea		1.5	mea	-	-	-	eov	10.3	mea		Löbl & Smetana (2003)	Arndt & Hůrka (1992)	Hůrka (1996)
Caelostomus picipes (MacLeay)	Caelostomus picipes japonicus (Tschitschérine)	Caelostomini	0.61	med		0.77	med		1.05	med	0.6	0.9	1.3	eov	6.25	med		Löbl & Smetana (2003)	Habu & Sadanaga (1969)∮	Uéno et al. (1985)
Loxandrus semperfidelis Will	-	Loxandrini	0.68	med		-	-		-	-	-	-	-	eov	13	med		Will (2008)	Will (2008)	Will (2008)
Loxandrus velocipes Casey	-	Loxandrini	0.5	mea		0.79	med		1.3	med	-	-	-	eov	10.1	med		Lindroth (1966)	Bousquet (1985)	Lindroth (1966)
Amara exarata Dejean	-	Zabrini	-	-		-	-		1.72	med	-	-	-	eei	8.65	med		Bousquet (2010)	Emden (1942)	Bousquet (2010)
Amara avida (Say)	Amara avida Say	Zabrini	-	-		-	-		1.73	med	-	-	-	eei	8.6	med		Bousquet (2010)	Emden (1942)	Lindroth (1968)
Amara apricaria (Peykull)	-	Zabrini	0.77	mea		0.94	mea		1.38	mea	-	-	-	eov	7.4	mea		Löbl & Smetana (2003)	Emden (1942); Hůrka ＆Ducháč (1980)	Hůrka (1996)
Amara consularis (Duftschmidt)	-	Zabrini	0.91	mea		1.08	mea		-	-	-	-	-	eov	8.3	mea		Löbl & Smetana (2003)	Hůrka ＆Ducháč (1980)	Hůrka (1996)
Amara fulva (Müller)	-	Zabrini	1.1	mea		1.34	mea		-	-	-	-	0.72	eov	8.9	mea		Löbl & Smetana (2003)	Hůrka ＆Ducháč (1980)	Hůrka (1996)
Amara majuscula (Chaudoir)	-	Zabrini	0.84	mea		1.05	med		-	-	0.38	-	-	eov	8.3	mea		Löbl & Smetana (2003)	Hůrka ＆Ducháč (1980)	Hůrka (1996)
Amara crenata Dejean	-	Zabrini	0.78	mea		-	-		-	-	0.31	-	-	eov	7.7	mea		Löbl & Smetana (2003)	Hůrka ＆Ducháč (1980)	Hůrka (1996)
Amara aenea (DeGeer)	-	Zabrini	0.58	mea		0.85	mea		1.22	mea	0.38	-	0.7	eov	7.5	mea		Löbl & Smetana (2003)	Saska (2004)	Hůrka (1996)
Amara anthobia Villa & Villa	-	Zabrini	0.64	mea		-	-		-	-	0.35	-	-	eov	6.4	mea		Löbl & Smetana (2003)	Saska (2004)	Hůrka (1996)
Amara familiaris (Duftschmid)	-	Zabrini	0.57	mea		0.77	mea		1.06	mea	0.38	-	0.61	eov	6.4	mea		Löbl & Smetana (2003)	Saska (2004)	Hůrka (1996)
Amara lunicollis Schiødte	-	Zabrini	0.77	mea		1.01	mea		1.31	mea	0.49	-	0.82	eov	7.7	mea		Löbl & Smetana (2003)	Saska (2004)	Hůrka (1996)
Amara montivaga Sturm	-	Zabrini	0.75	mea		0.88	mea		1.38	mea	0.4	0.53	-	eov	8.2	mea		Löbl & Smetana (2003)	Saska (2004)	Hůrka (1996)
Amara nitida Sturm	-	Zabrini	0.78	mea		1.01	mea		1.36	mea	0.49	-	0.94	eov	7.4	mea		Löbl & Smetana (2003)	Saska (2004)	Hůrka (1996)
Amara saphyrea Dejean	-	Zabrini	0.71	mea		0.9	mea		1.16	mea	0.49	-	0.97	eov	8.8	mea		Löbl & Smetana (2003)	Saska (2004)	Hůrka (1996)
Amara similata (Gyllenhal)	-	Zabrini	0.62	mea		0.9	mea		1.36	mea	0.43	-	0.99	eov	8.7	mea		Löbl & Smetana (2003)	Saska (2004)	Hůrka (1996)
Amara spreta Dejean	-	Zabrini	0.75	mea		1.01	mea		1.44	mea	0.42	-	0.84	eov	7.8	mea		Löbl & Smetana (2003)	Saska (2004)	Hůrka (1996)
Amara tibialis (Paykull)	-	Zabrini	0.5	mea		0.65	mea		0.89	mea	0.28	-	0.6	eov	5.1	mea		Löbl & Smetana (2003)	Saska (2004)	Hůrka (1996)
Amara eurynota (Panzer)	-	Zabrini	0.84	mea		1.14	med		-	-	-	-	-	eov	10.4	mea		Löbl & Smetana (2003)	Saska (2004)	Hůrka (1996)
Amara famelica Zimmermann	-	Zabrini	0.65	mea		0.94	mea		1.36	mea	-	-	-	eov	7.8	mea		Löbl & Smetana (2003)	Hůrka (1998) cited in Saska (2004)	Hůrka (1996)
Amara littorea Thomson	-	Zabrini	0.56	mea		0.82	mea		1.15	mea	-	-	-	eov	7.7	mea		Löbl & Smetana (2003)	Hůrka (1998) cited in Saska (2004)	Hůrka (1996)
Amara proxima Putzeys	-	Zabrini	0.55	mea		0.8	mea		1.12	mea	-	-	-	eov	7.7	mea		Löbl & Smetana (2003)	Hůrka (1998) cited in Saska (2004)	Hůrka (1996)
Amara communis (Panzer)	-	Zabrini	0.71	mea		0.92	mea		1.21	mea	-	-	-	eov	6.6	mea		Löbl & Smetana (2003)	Hůrka & Ruzickova (1999) cited in Saska (2004)	Hůrka (1996)
Amara convexior Stephens	-	Zabrini	0.81	mea		1.08	mea		1.44	mea	-	-	-	eov	7.7	mea		Löbl & Smetana (2003)	Hůrka & Ruzickova (1999) cited in Saska (2004)	Hůrka (1996)
Amara pulpani Kult	-	Zabrini	0.78	mea		1.03	mea		1.27	mea	-	-	-	eov	7.2	mea		Löbl & Smetana (2003)	Hůrka & Ruzickova (1999) cited in Saska (2004)	Hůrka (1996)
Amara curta Dejean	-	Zabrini	0.596	mea		0.755	med		1.076	mea	0.34	0.22	0.25	eov	6.6	mea		Löbl & Smetana (2003)	Desender et al. (1986)	Hůrka (1996)
Amara aulica (Panzer)	-	Zabrini	1.43	mea		1.8	mea		2.34	mea	-	-	1.54	eov	12.5	mea		Löbl & Smetana (2003)	Hůrka & Ducháč (1980)	Hůrka (1996)
Amara gebleri Dejean	Amara helleri Gredler	Zabrini	1.63	mea		2.03	mea		-	-	-	-	-	eov	12.8	mea		Löbl & Smetana (2003)	Hůrka & Ducháč (1980)	Hůrka (1996)
Amara convexiuscula (Marsham)	-	Zabrini	0.98	mea		1.39	mea		1.92	mea	-	-	-	eov	11.4	mea		Löbl & Smetana (2003)	Hůrka & Ducháč (1980)	Hůrka (1996)
Amara musculis (Say)	Amara musculus Say	Zabrini	-	-		-	-		1.1	mea	-	-	-	eei	5.2	med		Bousquet (2010)	Emden (1942)	Bousquet (2010)
Amara bifrons (Gyllenhal)	Amara bifrons Gyllenhal	Zabrini	-	-		-	-		1.11	mea	-	-	-	eei	6.3	mea		Löbl & Smetana (2003)	Emden (1942)	Hůrka (1996)
Amara ingenua (Duftschmid)	Amara ingenua Duftschmid	Zabrini	1.13	med		-	-		1.95	med	-	-	-	eov	9.6	mea		Löbl & Smetana (2003)	Emden (1942)	Hůrka (1996)
Amara misella Miller	-	Zabrini	0.64	mea		0.88	mea		1.08	mea	0.45	-	0.8	eov	6	med		Löbl & Smetana (2003)	Hůrka (2001)	Hůrka (1996)
Zabrus tenebrioides (Goeze)	Zabrus tenebrioides Goeze	Zabrini	1.2	mea		-	-		-	-	-	-	-	eov	14.6	mea		Löbl & Smetana (2003)	Emden (1942)	Hůrka (1996)
Amara gigantea (Motschulsky)	-	Zabrini	2.47	mea		-	-		3.76	med	1.03	-	1.3	eov	19.25	med		Löbl & Smetana (2003)	Habu & Sadanaga (1965)∮	Uéno et al. (1985)
Amara macronota (Solsky)	-	Zabrini	1.22	mea		1.48	mea		1.94	mea	0.6	0.78	1.03	eov	12	med		Löbl & Smetana (2003)	Habu & Sadanaga (1965)∮; Sasakawa (2007)	Uéno et al. (1985)
Dicheirotrichus rufithorax （Sahlberg）	Dichirotrichus rufithorax (Sahlberg)	Harpalini	0.56	mea		0.76	med		0.83	mea	-	-	-	eei	4.7	mea		Löbl & Smetana (2003)	Hůrka (1975)	Hůrka (1996)
Acupalpus exiguus Dejean	-	Harpalini	0.3	med		-	-		-	-	-	-	-	eov	2.8	mea		Löbl & Smetana (2003)	Emden (1942)	Hůrka (1996)
Acupalpus luteatus (Duftschmid)	-	Harpalini	0.3	mea		0.36	mea		0.47	mea	-	-	-	eov	2.8	mea		Löbl & Smetana (2003)	Arndt (1991)	Hůrka (1996)
Acupalpus suturalis Dejean	-	Harpalini	0.38	mea		0.48	mea		0.62	mea	0.28	0.45	-	eov	3.7	mea		Löbl & Smetana (2003)	Arndt (1991)	Hůrka (1996)
Acupalpus meridianus (Linné)	Acupalpus meridianus (Linne)	Harpalini	-	-		0.46	mea		-	-	-	-	-	eov	3.6	mea		Löbl & Smetana (2003)	Arndt (1991)	Hůrka (1996)
Acupalpus interstitialis Reitter	-	Harpalini	0.44	med		-	-		-	-	-	-	-	eov	3.3	mea		Löbl & Smetana (2003)	Arndt (1991)	Hůrka (1996)
Acupalpus parvulus (Sturm)	Acupalpus dorsalis (Fabricius)	Harpalini	-	-		0.54	med		0.71	mea	-	-	-	eei	3.7	mea		Löbl & Smetana (2003)	Hůrka (1975)	Hůrka (1996)
Stenolophus discophorus (Fischer von Waldheim)	Stenolophus discophorus Fischer de Waldheim	Harpalini	0.65	mean		1.04	mean		1.52	median	0.34	-	-	-	6.8	mean		Löbl & Smetana (2003)	Arndt (1991)	Hůrka (1996)
Stenolophus mixtus (Herbst)	-	Harpalini	0.55	mea		0.8	mea		1.12	mea	-	-	0.9	eov	5.9	mea		Löbl & Smetana (2003)	Arndt (1991)	Hůrka (1996)
Stenolophus teutonus (Schrank)	-	Harpalini	-	-		-	-		1.13	mea	-	-	-	eov	6.6	mea		Löbl & Smetana (2003)	Arndt (1991)	Hůrka (1996)
Stenolophus persicus Mannerheim	-	Harpalini	0.65	mea		0.87	mea		-	-	-	-	-	eov	6.5	med		Löbl & Smetana (2003)	Matalin (1996)	Hůrka (1996)
Bradycellus rupestris (Say)	Bradycellus rupestris Say	Harpalini	-	-		-	-		0.6	med	-	-	-	eei	4.55	med		Bousquet (2010)	Emden (1942)	Bousquet (2010)
Bradycellus csikii Laczo	-	Harpalini	0.47	med		0.54	mea		0.66	mea	0.22	-	0.4	eov	4.1	mea		Löbl & Smetana (2003)	Arndt (1991)	Hůrka (1996)
Bradycellus verbasci (Duftschmidt)	-	Harpalini	0.51	mea		0.58	mea		0.76	mea	0.3	-	0.54	eov	4.7	mea		Löbl & Smetana (2003)	Hůrka (1997)	Hůrka (1996)
Dicheirotrichus placidus (Gyllenhal)	Trichocellus placidus (Gyllenhal)	Harpalini	0.65	mea		0.82	mea		-	-	-	-	-	eov	4.8	mea		Löbl & Smetana (2003)	Arndt (1991)	Hůrka (1996)
Trichotichnus vulpeculus (Say)	-	Harpalini	0.775	med		0.965	med		1.24	med	-	-	-	eov	9.5	med		Bousquet (2010)	Bousquet (2010)	Bousquet (2010)
Parophonus maculicornis (Duftschmid)	-	Harpalini	0.61	med		0.824	med		1.09	med	0.4	-	0.75	eov	7.1	mea		Löbl & Smetana (2003)	Arndt (1990)	Hůrka (1996)
Ophonus diffinis (Dejean)	Ophonus diffinis Dejean	Harpalini	1.6	med		-	-		2.15	med	0.76	-	1.19	eov	12.2	mea		Löbl & Smetana (2003)	Brandmayr & Zetto Brandmayr (1982)	Hůrka (1996)
Ophonus rotundicollis (Fairmaire & Laboulbène)	Ophonus rotundicollis Fairmaire & Laboulbéne	Harpalini	1.3	mea		1.55	med		2.7	mea	0.6	-	1.87	eov	12	med		Löbl & Smetana (2003)	Brandmayr & Zetto Brandmayr (1982)	Hůrka (1996)
Ophonus stictus Stephens	Ophonus obscurus (Fabricus)	Harpalini	1.65	med		2.3	med		2.55	med	0.72	-	1.56	eov	13.4	mea		Löbl & Smetana (2003)	Brandmayr & Zetto Brandmayr (1982)	Hůrka (1996)
Harpalus tenebrosus Dejean	Ophonus tenebrosus Dejean	Harpalini	1	med		1.5	med		2.05	med	0.51	-	1.69	eov	10.1	mea		Löbl & Smetana (2003)	Brandmayr & Zetto Brandmayr (1982)	Hůrka (1996)
Ophonus puncticeps Stephens	-	Harpalini	0.85	med		1.1	med		1.55	med	0.3	-	0.56	eov	8.2	mea		Löbl & Smetana (2003)	Brandmayr & Zetto Brandmayr (1982)	Hůrka (1996)
Ophonus rupicola (Sturm)	-	Harpalini	1.2	mea		-	-		-	-	0.56	-	-	eov	8.2	mea		Löbl & Smetana (2003)	Brandmayr & Zetto Brandmayr (1982)	Hůrka (1996)
Ophonus parallelus (Dejean)	Ophonus parallelus Dejean	Harpalini	0.75	med		1	med		1.25	med	0.32	-	0.72	eov	6.8	mea		Löbl & Smetana (2003)	Brandmayr & Zetto Brandmayr (1982)	Hůrka (1996)
Ophonus schaubergerianus (Puel)	Ophonus schaubergerianus Puel	Harpalini	1.1	med		-	-		-	-	0.49	-	-	eov	8.7	mea		Löbl & Smetana (2003)	Brandmayr & Zetto Brandmayr (1982)	Hůrka (1996)
Harpalus atratus Latreille	-	Harpalini	1.47	mea		1.98	med		2.52	mea	-	-	1.45	eov	11.8	mea		Löbl & Smetana (2003)	Hůrka & Papoušek (2002)	Hůrka (1996)
Harpalus cisteloides hurkai Divoký, Pulpán & Rébl	-	Harpalini	1.16	mea		1.5	mea		1.9	mea	-	-	1.3	eov	10	mea		Löbl & Smetana (2003)	Hůrka & Papoušek (2002)	Hůrka (1996)
Harpalus luteicornis (Duftschmid)	-	Harpalini	1.08	mea		-	-		1.34	mea	-	-	-	eov	7.5	mea		Löbl & Smetana (2003)	Hůrka & Papoušek (2002)	Hůrka (1996)
Harpalus picipennis (Duftschmid)	-	Harpalini	0.73	mea		0.92	mea		1.06	mea	-	-	-	eov	6.3	mea		Löbl & Smetana (2003)	Hůrka & Papoušek (2002)	Hůrka (1996)
Harpalus saxicola Dejean	-	Harpalini	1.44	med		1.57	med		1.965	med	-	-	-	eov	10.5	mea		Löbl & Smetana (2003)	Hůrka & Papoušek (2002)	Hůrka (1996)
Harpalus servus (Duftschmid)	-	Harpalini	0.94	mea		1.18	mea		1.59	mea	-	-	-	eov	8.3	mea		Löbl & Smetana (2003)	Hůrka & Papoušek (2002)	Hůrka (1996)
Harpalus solitaris Dejean	-	Harpalini	-	-		-	-		1.91	mea	-	-	-	eov	9.6	mea		Löbl & Smetana (2003)	Hůrka & Papoušek (2002)	Hůrka (1996)
Harpalus xanthopus winkleri Schauberger	-	Harpalini	0.98	mea		-	-		1.37	mea	-	-	-	eov	7.7	mea		Löbl & Smetana (2003)	Hůrka & Papoušek (2002)	Hůrka (1996)
Ophonus puncticollis (Paykull)	-	Harpalini	1.2	mea		-	-		-	-	0.54	-	-	eov	8.1	mea		Löbl & Smetana (2003)	Brandmayr & Zetto Brandmayr (1982)	Hůrka (1996)
Ophonus azureus (Fabricius)	-	Harpalini	0.8	med		1.3	med		1.5	med	0.3	-	0.65	eov	7.8	mea		Löbl & Smetana (2003)	Brandmayr & Zetto Brandmayr (1982)	Hůrka (1996)
Harpalus rufipes (DeGeer)	Harpalus rufipes DeGeer	Harpalini	2.12	mea		2.66	mea		2.94	mea	-	-	1.79	eov	13.8	mea		Löbl & Smetana (2003)	Emden (1942)	Hůrka (1996)
Harpalus affinis (Schrank)	Harpalus aeneus Linné	Harpalini	1.33	mea		1.63	mea		2.31	mea	-	-	-	eei	10.2	mea		Löbl & Smetana (2003)	Emden (1942)	Hůrka (1996)
Harpalus signaticornis (Duftschmid)	-	Harpalini	0.78	mea		0.94	mea		1.17	med	-	-	0.63	eov	6.9	mea		Löbl & Smetana (2003)	Hůrka (1992)	Hůrka (1996)
Notiobia acuminata Arndt & Wrase	-	Harpalini	0.76	mea		1.02	mea		1.33	mea	-	-	-	eov	9.4	med		Arndt & Wrase (2001)	Arndt & Kirmse (2002)	Arndt & Wrase (2001)
Notiobia pseudolimbipennis Arndt	-	Harpalini	1.23	mea		1.55	mea		2.02	mea	-	-	-	eov	12	med		Arndt & Wrase (2001)	Arndt et al. (1996)	Arndt (1998)
Notiobia nebrioides Perty	-	Harpalini	1.02	mea		1.36	mea		1.94	mea	-	-	-	eov	12	med		Arndt & Wrase (2001)	Arndt et al. (1996)	Arndt & Wrase (2001)
Notiobia glabrata Arndt	-	Harpalini	0.98	mea		1.3	mea		1.7	mea	-	-	-	eov	11	med		Arndt & Wrase (2001)	Arndt et al. (1996)	Arndt & Wrase (2001)
Notiobia maxima Arndt	-	Harpalini	1.13	mea		1.6	mea		1.98	mea	-	-	-	eov	14	med		Arndt & Wrase (2001)	Arndt et al. (1996)	Arndt & Wrase (2001)
Notiobia umbrifera Bates	-	Harpalini	0.7	mea		0.92	mea		1.22	mea	-	-	-	eov	7.5	med		Arndt & Wrase (2001)	Arndt et al. (1996)	Arndt & Wrase (2001)
Notiobia aulica (Dejean)	-	Harpalini	0.89	mea		1.2	mea		1.55	mea	0.74	-	1.61	eov	9.75	med		Arndt & Wrase (2001)	Arndt et al. (1996)	Arndt & Wrase (2001)
Notiobia terminata (Say)	-	Harpalini	0.63	mea		1.01	med		1.49	mea	-	0.41	-	eov	8.85	med		Bousquet (2010)	Bousquet & Tchang (1992)	Bousquet (2010)
Notiobia peruviana Dejean	-	Harpalini	1.05	mea		1.23	med		-	-	-	-	-	eov	11.3	mea		Noonan (1982)	Arndt et al. (1996)	Noonan (1982)‡¶
Notiobia variabilis Arndt & Wrase	-	Harpalini	1.47	mea		2.6	med		-	-	-	-	-	eov	12.7	med		Arndt & Wrase (2001)	Arndt & Kirmse (2002)	Arndt & Wrase (2001)
Notiobia (Anisotarsus) nitidipennis (LeConte)	Notiobia nitidipennis (LeConte)	Harpalini	0.78	mea		0.99	mea		1.29	mea	-	-	-	eov	6.95	med		Bousquet (2010)	Bousquet & Tchang (1992)	Bousquet (2010)
Xestonotus lugubris (Dejean)	-	Harpalini	0.99	mea		1.23	mea		1.55	mea	0.82	-	1.44	eov	10.1	med		Bousquet (2010)	Bousquet & Tchang (1992)	Bousquet (2010)
Anisodactylus punctatipennis Morawitz	-	Harpalini	1.11	mea		1.48	mea		1.97	mea	0.7	1.1	1.7	eov	11.5	med		Löbl & Smetana (2003)	Habu & Sadanaga (1961)∮	Uéno et al. (1985)
Anisodactylus verticalis (LeConte)	-	Harpalini	1.17	mea		1.43	mea		1.91	mea	-	-	-	eov	13.4	med		Bousquet (2010)	Bousquet & Tchang (1992)	Bousquet (2010)
Anisodactylus nigrita Dejean	-	Harpalini	1.17	med		1.49	mea		2.09	med	-	-	-	eov	11.75	med		Bousquet (2010)	Bousquet & Tchang (1992)	Bousquet (2010)
Anisodactylus kirbyi Lindroth	-	Harpalini	1.2	mea		1.41	med		2.23	med	-	-	1.65984	eov	10.9	med		Bousquet (2010)	Bousquet & Tchang (1992)	Bousquet (2010)
Anisodactylus discoideus Dejean	-	Harpalini	1.33	med		1.74	mea		2.16	med	-	-	-	eov	11.05	med		Bousquet (2010)	Bousquet & Tchang (1992)	Bousquet (2010)
Anisodactylus sanctaecrucis (Fabricius)	-	Harpalini	1.14	mea		1.42	med		1.97	mea	-	-	-	eov	9.6	med		Bousquet (2010)	Bousquet & Tchang (1992)	Bousquet (2010)
Anisodactylus merula (Germar)	-	Harpalini	1.39	mea		1.87	med		2.35	mea	-	-	-	eov	12	med		Bousquet (2010)	Bousquet & Tchang (1992)	Bousquet (2010)
Anisodactylus rusticus (Say)	-	Harpalini	1.03	med		1.39	mea		1.86	med	-	-	1.14516	eov	10	med		Bousquet (2010)	Bousquet & Tchang (1992)	Bousquet (2010)
Amphasia interstitialis (Say)	-	Harpalini	0.94	mea		1.21	med		1.66	mea	-	-	-	eov	9.25	med		Bousquet (2010)	Bousquet & Tchang (1992)	Emden (1942)
Euryderus grossus Say	Euryderus zabroides LeConte	Harpalini	-	-		2.14	med		3.8	med	-	-	-	eei	13.15	med		Lindroth (1968)	Emden (1942)	Lindroth (1968)
Cratacanthus dubius Beauvois	-	Harpalini	-	-		-	-		2.495	med	-	-	-	eei	9.5	med		Lindroth (1968)	Emden (1942)	Lindroth (1968)
Platymetopus flavilabris (Fabricius)	Platymetopus flavilabris thunbergi (Quensel)	Harpalini	0.84	mea		1.07	mea		1.31	mea	0.3	0.4	0.6	eov	8.8	med		Löbl & Smetana (2003)	Habu & Sadanaga (1965)∮	Uéno et al. (1985)
Harpalus chalcentus Bates	-	Harpalini	1.43	mea		1.81	mea		2.44	mea	0.7	0.9	1.1	eov	12.8	med		Löbl & Smetana (2003)	Habu & Sadanaga (1965)∮	Uéno et al. (1985)
Harpalus tinctulus Bates	-	Harpalini	0.75	mea		0.93	mea		1.14	mea	0.4	0.6	0.8	eov	7.4	med		Löbl & Smetana (2003)	Habu & Sadanaga (1965)∮	Uéno et al. (1985)
Harpalus sinicus Hope	Ophonus sinicus (Hope)	Harpalini	1.52	mea		2.1	med		2.56	mea	0.8	1.1	1.4	eov	12.65	med		Löbl & Smetana (2003)	Habu & Sadanaga (1965)∮	Uéno et al. (1985)
Harpalus tridens Morawitz	Ophonus tridens (Morawitz)	Harpalini	1.36	mea		1.68	mea		2.315	med	0.8	1.3	1.45	eov	11.5	med		Löbl & Smetana (2003)	Habu & Sadanaga (1965)∮	Uéno et al. (1985)
Harpalus ussuriensis Chaudoir	Ophonus ussuriensis (Chaudoir)	Harpalini	1.91	mea		2.23	mea		2.72	mea	1.2	1.67	1.8	eov	16.5	med		Löbl & Smetana (2003)	Habu & Sadanaga (1965)∮	Uéno et al. (1985)
Harpalus jureceki (Jedlička)	Ophonus jureceki (Jedlička)	Harpalini	1.09	mea		-	-		1.82	med	0.7	-	1.1	eov	11.3	med		Löbl & Smetana (2003)	Habu & Sadanaga (1965)∮	Uéno et al. (1985)
Harpalus griseus (Panzer)	Ophonus griseus (Panzer)	Harpalini	1.1	mea		-	-		-	-	0.6	-	-	eov	10.75	med		Löbl & Smetana (2003)	Habu & Sadanaga (1965)∮	Uéno et al. (1985)
Loxoncus cyanescens (Hope)	Anoplogenius cyanescens (Hope)	Harpalini	0.69	med		0.96	mea		1.39	mea	0.5	0.9	1.3	eov	8.9	med		Löbl & Smetana (2003)	Habu & Sadanaga (1965)∮	Uéno et al. (1985)
Stenolophus iridicolor Redtenbacher	-	Harpalini	0.51	mea		0.7	mea		0.95	mea	0.3	0.5	0.7	eov	5.8	med		Löbl & Smetana (2003)	Habu & Sadanaga (1965)∮	Uéno et al. (1985)
Stenolophus fulvicornis Bates	-	Harpalini	0.5	mea		0.62	mea		0.8	mea	0.3	0.5	0.6	eov	4.9	med		Löbl & Smetana (2003)	Habu & Sadanaga (1965)∮	Uéno et al. (1985)
Stenolophus chalceus Bates	-	Harpalini	0.51	mea		0.69	mea		0.92	mea	0.4	0.5	0.7	eov	5.35	med		Löbl & Smetana (2003)	Habu & Sadanaga (1965)∮	Uéno et al. (1985)
Anisodactylus signatus (Panzer)	-	Harpalini	1.28	mea		1.71	mea		2.35	mea	0.7	1.1	1.8	eov	12.25	med		Löbl & Smetana (2003)	Habu & Sadanaga (1961)∮	Uéno et al. (1985)
Stenolophus propinquus Morawitz	-	Harpalini	0.5	mea		0.7	mea		0.9	mea	0.3	0.5	0.7	eov	5.55	med		Löbl & Smetana (2003)	Habu & Sadanaga (1961)∮	Uéno et al. (1985)
Harpalus bungii Chaudoir	Harpalus modestus niponensis Bates	Harpalini	0.9	mea		1.16	mea		1.45	mea	0.5	0.7	1	eov	7.5	med		Löbl & Smetana (2003)	Habu & Sadanaga (1963)∮	Uéno et al. (1985)
Stenolophus quinquepustulatus (Wiedemann)	-	Harpalini	0.53	mea		0.73	mea		1	mea	0.3	0.5	0.8	eov	5.9	med		Löbl & Smetana (2003)	Habu & Sadanaga (1963)∮	Uéno et al. (1985)
Anisodactylus sadoensis Schauberger	-	Harpalini	1.14	mea		1.57	mea		2.02	mea	0.7	1.3	1.8	eov	11.35	med		Löbl & Smetana (2003)	Habu & Sadanaga (1970a)∮	Uéno et al. (1985)
Harpalus capito Morawitz	-	Harpalini	2.87	mea		-	-		-	-	1.5	-	-	eov	20.75	med		Löbl & Smetana (2003)	Habu & Sadanaga (1970a)∮	Uéno et al. (1985)
Harpalus eous Tschitschérine	-	Harpalini	1.76	mea		-	-		-	-	0.8	-	-	eov	13.75	med		Löbl & Smetana (2003)	Habu & Sadanaga (1970a)∮	Uéno et al. (1985)
Harpalus pastor niigatanus Schauberger	Harpalus niigatanus Schauberger	Harpalini	1.5	mea		1.82	mea		2.31	mea	0.7	1	1	eov	12	med		Löbl & Smetana (2003)	Habu & Sadanaga (1970a)∮	Uéno et al. (1985)
Harpalus simplicidens Schauberger	-	Harpalini	1.38	mea		1.62	mea		-	-	0.7	0.9	-	eov	11.5	med		Löbl & Smetana (2003)	Habu & Sadanaga (1970a)∮	Uéno et al. (1985)
Harpalus platynotus Bates	-	Harpalini	2.53	mea		2.6	mea		-	-	0.8	0.7	-	eov & eei	12.5	med		Löbl & Smetana (2003)	Habu & Sadanaga (1970b)∮	Uéno et al. (1985)
Harpalus corporosus (Motschulsky)	-	Harpalini	1.52	mea		1.97	mea		2.59	mea	0.5	0.8	1	eov	13.5	med		Löbl & Smetana (2003)	Habu & Sadanaga (1970b)∮	Uéno et al. (1985)
Nipponoharpalus discrepans (Morawitz)	Harpalus discrepans Morawitz	Harpalini	1.25	mea		1.66	mea		2.17	mea	0.8	1.2	1.7	eov	11.1	med		Löbl & Smetana (2003)	Habu & Sadanaga (1970b)∮	Uéno et al. (1985)
Trichotichnus kantoonus Habu	-	Harpalini	0.84	mea		-	-		-	-	0.6	-	-	eov	9.6	med		Löbl & Smetana (2003)	Habu & Sadanaga (1970b)∮	Uéno et al. (1985)
Acupalpus inornatus Bates	-	Harpalini	0.355	med		-	-		0.49	mea	0.2	-	0.3	eov	3.85	med		Löbl & Smetana (2003)	Habu & Sadanaga (1970b)∮	Uéno et al. (1985)
Stenolophus connotatus Bates	-	Harpalini	0.71	mea		0.97	mea		1.35	mea	0.4	0.6	1	eov	7.05	med		Löbl & Smetana (2003)	Habu & Sadanaga (1970b)∮	Uéno et al. (1985)
Lindrothius horsti (Reitter)	-	Sphodrini	0.99	mea		1.36	mea		1.92	mea	0.72	1.19	-	eov	13	med		Löbl & Smetana (2003)	Arndt & Hůrka (1992)	Kurnakov (1961)
Lindrothius caucasicus (Chaudoir)	-	Sphodrini	0.86	mea		1.1	mea		1.53	med	-	-	-	eov	11.84	med		Löbl & Smetana (2003)	Arndt & Hůrka (1992)	Chaudoir (1846)
Calathus ambiguus (Paykull)	-	Sphodrini	0.72	mea		1.13	mea		1.65	mea	-	-	1.34	eov	10.2	mea		Löbl & Smetana (2003)	Kůrka (1971)	Hůrka (1996)
Calathus fuscipes (Goeze)	Calathus fuscipes Goeze	Sphodrini	0.75	mea		1.16	mea		1.64	mea	0.72	1.02	-	eov	11.7	mea		Löbl & Smetana (2003)	Kůrka (1971)	Hůrka (1996)
Calathus melanocephalus (Linné)	-	Sphodrini	0.47	mea		0.69	mea		1.05	mea	-	-	-	eov	7.2	mea		Löbl & Smetana (2003)	Kůrka (1971)	Hůrka (1996)
Calathus circumseptus Germar	-	Sphodrini	0.65	mea		0.92	mea		1.27	mea	0.65	0.95	1.44	eov	12	mea		Löbl & Smetana (2003)	Cardenas (1993)	Cárdenas & Hidalgo (2007)
Calathus micropterus (Duftschmid)	-	Sphodrini	0.55	mea		0.86	mea		1.13	mea	-	-	-	eov	7.9	mea		Löbl & Smetana (2003)	Kůrka (1971)	Hůrka (1996)
Calathus metallicus Dejean	-	Sphodrini	0.72	mea		1.07	mea		1.38	mea	-	-	-	eov	10.2	mea		Löbl & Smetana (2003)	Kůrka (1971)	Hůrka (1996)
Calathus mollis (Marsham)	-	Sphodrini	0.47	mea		0.73	mea		1.06	mea	-	-	-	eov	7	mea		Löbl & Smetana (2003)	Kůrka (1971)	Cárdenas & Hidalgo (2007)
Calathus erratus (Sahlberg)	-	Sphodrini	0.68	mea		1.03	mea		1.45	mea	-	-	-	eov	9.7	mea		Löbl & Smetana (2003)	Kůrka (1971)	Hůrka (1996)
Dolichus halensis (Schaller)	Calathus halensis (Schaller)	Sphodrini	0.71	mea		1.25	mea		1.8	mea	0.5	1.1	1.6	eov	15.8	mea		Löbl & Smetana (2003)	Habu & Sadanaga (1963)∮	Hůrka (1996)
Calathus granatensis Vuillefroy	-	Sphodrini	0.62	mea		0.89	mea		1.23	mea	0.645161	1.70251	1.72043	eov	10.75	mea		Löbl & Smetana (2003)	Cárdenas & Bach (1993)	Cárdenas & Hidalgo (2007)
Acalathus advena (LeConte)	-	Sphodrini	-	-		0.91	med		-	-	-	-	0.99	eov	9.9	med		Bousquet (2010)	Bousquet (2010)	Bousquet (2010)
Sphodrus leucophthalmus (Linné)	Sphodrus leucophthalmus Linné	Sphodrini	1.26	med		-	-		-	-	-	-	-	eov	26	med		Löbl & Smetana (2003)	Emden (1942)	Hůrka (1996)
Laemostenus complanatus Dejean	-	Sphodrini	-	-		-	-		2.14	med	-	-	-	eei	14.5	mea		Löbl & Smetana (2003)	Emden (1942)	Cárdenas & Hidalgo (2007)
Laemostenus (Pristonychus) terricola terricola (Herbest)	Laemostenus terricola terricola (Herbest)	Sphodrini	0.815	med		1.36	med		2.05	med	0.735	1.29	1.95	eov	15.1	med		Löbl & Smetana (2003)	Hovorka (1991)∮	Hůrka (1996)
Laemostenus (Pristonychus) terricola punctatus (Dejean)	Laemostenus terricola punctatus (Dejean)	Sphodrini	0.85	mea		1.39	mea		2.13	mea	0.69	-	1.88	-	15.75	med		Löbl & Smetana (2003)	Hovorka (1991)∮	Hůrka (1996)
Synuchus impunctatus (Say)	-	Sphodrini	-	-		-	-		1.165	med	-	-	-	eov	9.95	med		Bousquet (2010)	Bousquet (2010)	Bousquet (2010)
Synuchus arcuaticollis (Motschulsky)	-	Sphodrini	0.44	mea		0.675	med		0.97	mea	0.38	0.685	0.97	eov	9.25	med		Löbl & Smetana (2003)	Habu & Sadanaga (1965)∮	Uéno et al. (1985)
Agonum daimio (Bates)	-	Platynini	0.43	mea		0.605	med		0.87	mea	0.4	0.6	1.1	eov	7	med		Löbl & Smetana (2003)	Habu & Sadanaga (1965)∮	Uéno et al. (1985)
Olisthopus rotundatus (Paykull)	Odontonyx rotundatus Paykull	Platynini	-	-		-	-		0.91	med	-	-	-	eei	6.9	mea		Löbl & Smetana (2003)	Emden (1942)	Hůrka (1996)
Olisthopus parmatus (Say)	-	Platynini	0.4	med		-	-		-	-	-	-	-	eov	6.75	med		Bousquet (2010)	Bousquet (2010)	Bousquet (2010)
Paranchus albipes (Fabricius)	Agonum ruficorne Goeze	Platynini	-	-		-	-		1.13	mea	-	-	-	eei	7.8	mea		Löbl & Smetana (2003)	Emden (1942)	Hůrka (1996)
Platynus assimilis (Paykull)	Agonum assimile Paykull	Platynini	-	-		-	-		1.71	med	-	-	-	eei	11	mea		Löbl & Smetana (2003)	Emden (1942)	Hůrka (1996)
Sericoda quadripunctata (DeGeer)	Agonum quadripunctatum (DeGeer)	Platynini	0.35	med		0.525	med		0.7	med	-	-	-	eov	5.3	mea		Löbl & Smetana (2003)	Burakowski (1989)	Hůrka (1996)
Agonum ericeti (Panzer)	Platynus ericeti (Panzer)	Platynini	0.59	mea		0.74	mea		1.05	mea	-	-	-	eov	7.1	mea		Löbl & Smetana (2003)	Hůrka ＆Smrž (1981)	Hůrka (1996)
Agonum sexpunctatum (Linné)	Platynus sexpunctatus (Linnaeus)	Platynini	0.64	med		0.92	med		1.26	mea	-	-	-	eov	8.7	mea		Löbl & Smetana (2003)	Hůrka ＆Smrž (1981)	Hůrka (1996)
Agonum viridicupreum (Goeze)	Platynus viridicupreus (Goeze)	Platynini	0.64	mea		0.9	mea		1.33	mea	-	-	1.58	eov	8.8	mea		Löbl & Smetana (2003)	Hůrka ＆Smrž (1981)	Hůrka (1996)
Platynus livens (Gyllenhal)	-	Platynini	0.61	mea		0.9	mea		-	-	-	-	-	eov	9.25	med		Löbl & Smetana (2003)	Hůrka ＆Smrž (1981)	Hůrka (1996)
Agonum fuliginosum (Panzer)	Platynus fuliginosus (Panzer)	Platynini	0.5	mea		0.66	med		0.92	mea	-	-	-	eov	6.5	mea		Löbl & Smetana (2003)	Hůrka ＆Smrž (1981)	Hůrka (1996)
Agonum gracile Sturm	Platynus gracilis (Sturm)	Platynini	0.48	med		0.64	mea		0.94	mea	-	-	-	eov	6.4	mea		Löbl & Smetana (2003)	Hůrka ＆Smrž (1981)	Hůrka (1996)
Agonum micans (Nicolai)	Platynus micans (Nicolai)	Platynini	-	-		-	-		0.98	mea	-	-	-	eov	6.7	mea		Löbl & Smetana (2003)	Hůrka ＆Smrž (1981)	Hůrka (1996)
Anchomenus dorsalis (Pontoppidan)	Platynus dorsalis (Pontoppidan)	Platynini	0.59	med		0.86	med		1.05	mea	-	-	-	eov	6.8	mea		Löbl & Smetana (2003)	Hůrka ＆Smrž (1981)	Hůrka (1996)
Platynus magnus (Bates)	Agonum magnum (Bates)	Platynini	0.83	mea		1.29	mea		1.83	mea	1.1	2	3	eov	13.75	med		Löbl & Smetana (2003)	Habu & Sadanaga (1963)∮	Uéno et al. (1985)
Disenochus fractus Sharp	-	Platynini	0.6	med		0.95	med		1.15	med	0.54	-	1.36	eov	9.25	med		Liebherr & Zimmerman (2000)	Liebherr (1995)	Liebherr & Zimmerman (2000)
Diplochelia striatopunctata (LeConte)	Rembus laticollis LeConte	Licinini-excluding-Badister	-	-		-	-		1.15	med	-	-	-	eei	15.2	med		Bousquet (2010)	Emden (1942)	Bousquet (2010)
Panagaeus cruxmajor (Linné)	Panagaeus crux major L.inné	Chlaeniini+Panagaeini+Oodini	-	-		-	-		0.845	med	-	-	-	eei	8.1	mea		Löbl & Smetana (2003)	Emden (1942)	Hůrka (1996)
Chlaenius variicornis Morawitz	-	Chlaeniini+Panagaeini+Oodini	0.7	med		1.1	med		1.6	med	0.6	0.9	1.2	-	12.35	med		Löbl & Smetana (2003)	Habu & Sadanaga (1961)∮	Uéno et al. (1985)
Chlaenius costiger Chaudoir	-	Chlaeniini+Panagaeini+Oodini	1.2	mea		-	-		-	-	3.5	-	-	eov	22.5	med		Löbl & Smetana (2003)	Habu & Sadanaga (1965)∮	Uéno et al. (1985)
Chlaenius inops Chaudoir	-	Chlaeniini+Panagaeini+Oodini	0.61	mea		0.85	mea		1.15	mea	0.6	0.9	1.3	eov	10.65	med		Löbl & Smetana (2003)	Habu & Sadanaga (1965)∮	Uéno et al. (1985)
Chlaenius circumductus Morawitz	-	Chlaeniini+Panagaeini+Oodini	0.8	mea		0.95	med		1.4	med	1	1.05	1.8	eov	13.5	med		Löbl & Smetana (2003)	Habu & Sadanaga (1961)∮	Uéno et al. (1985)
Chlaenius pallipes (Gebler)	Chlaenius pallipes Gebler	Chlaeniini+Panagaeini+Oodini	0.88	mea		1.2	med		1.8	med	3.8	6.4	9.2	eov	14	med		Löbl & Smetana (2003)	Habu & Sadanaga (1961)∮	Uéno et al. (1985)
Chlaenius circumdatus Brullé	-	Chlaeniini+Panagaeini+Oodini	0.7	mea		0.9	mea		1.4	mea	2.1	3.85	5.25	eov	13.75	med		Löbl & Smetana (2003)	Habu & Sadanaga (1961)∮	Uéno et al. (1985)
Chlaenius kindermanni Chaudoir	-	Chlaeniini+Panagaeini+Oodini	-	-		-	-		1.48	mea	-	-	1.96	eei	11.1	mea		Löbl & Smetana (2003)	Hůrka (1966)	Hůrka (1996)
Chlaenius circumscriptus (Duftschmid)	Epomis circumscriptus (Duftschmid)	Chlaeniini+Panagaeini+Oodini	1.49	mea		2.1	mea		2.51	med	1.86	2.86	3.85	eov	21	med		Löbl & Smetana (2003)	Brandmayr et al. (2010)∮	Trautner & Geigenmuller (1987)
Chlaenius dejeanii (Dejean)	Epomis dejeani Dejean	Chlaeniini+Panagaeini+Oodini	1.24	mea		-	-		2.46	med	1.1	-	-	eov	16.75	med		Löbl & Smetana (2003)	Brandmayr et al. (2010)‡∮	Hůrka (1996)
Chlaenius posticalis Motschulsky	-	Chlaeniini+Panagaeini+Oodini	0.9	mea		1.24	mea		1.66	mea	0.9	1.23	1.6	eov	12.5	med		Löbl & Smetana (2003)	Habu & Sadanaga (1965)∮	Uéno et al. (1985)
Chlaenius micans (Fabricius)	-	Chlaeniini+Panagaeini+Oodini	0.94	mea		1.27	mea		1.76	mea	1	1.3	1.8	eov	16.25	med		Löbl & Smetana (2003)	Habu & Sadanaga (1965)∮	Uéno et al. (1985)
Chlaenius virgulifer Chaudoir	-	Chlaeniini+Panagaeini+Oodini	0.75	mea		1.05	mea		1.43	mea	0.6	0.8	1	eov	13.25	med		Löbl & Smetana (2003)	Habu & Sadanaga (1965)∮	Uéno et al. (1985)
Chlaenius sericimicans Chaudoir	-	Chlaeniini+Panagaeini+Oodini	0.8	mea		1.09	mea		1.56	mea	0.8	1.1	1.5	eov	12.25	med		Löbl & Smetana (2003)	Habu & Sadanaga (1969)∮	Uéno et al. (1985)
Chlaeniellus olivieri Crotch	Chlaeniellus olivieri (Crotch)	Chlaeniini+Panagaeini+Oodini	0.68	mea		0.98	mea		-	-	0.71	0.95	-	eov	11	med		Löbl & Smetana (2003)	Bonacci et al. (2007)	Trautner & Geigenmuller (1987)
Oodes fluvialis LeConte	-	Chlaeniini+Panagaeini+Oodini	-	-		0.99	med		1.635	med	-	-	-	eov	13.2	med		Bousquet (2010)	Bousquet (2010)	Bousquet (2010)
Lachnocrepis japonica Bates	Lachnocrepis (Lachnocrepis) japonica Bates	Chlaeniini+Panagaeini+Oodini	0.625	med		1	med		1.32	mea	0.85	1.5	2.07	eov	11.5	med		Löbl & Smetana (2003)	Habu & Sadanaga (1963)∮	Uéno et al. (1985)
Lachnocrepis prolixa (Bates)	Lachnocrepis (Eulachnocrepis) prolixa (Bates)	Chlaeniini+Panagaeini+Oodini	0.6	med		0.86	med		1.27	med	0.8	1.2	1.65	eov	10.75	med		Löbl & Smetana (2003)	Habu & Sadanaga (1971)∮	Uéno et al. (1985)
Psydrus piceus LeConte	-	Psydrinae	-	-		-	-		1.17	med	-	-	-	eei	5.85	med		Bousquet (2010)	Dajoz (1997) cited in Bousquet (2010)	Bousquet (2010)
Drypta dentata (Rossi)	Drypta dentata Rossi	Zuphiitae	-	-		-	-		1.1	med	-	-	10.56	eei	7.8	mea		Löbl & Smetana (2003)	Rayaud (1970)‡	Hůrka (1996)
Archicolliuris bimaculata bimaculata (Redtenbacher)	-	Odacanthini+Pentagonicini	0.46	med		0.625	med		0.95	mea	0.6	1.5	-	eov	7.5	med		Löbl & Smetana (2003)	Habu & Sadanaga (1963)∮	Uéno et al. (1985)
Lebia viridis Say	-	Lebiini+Cyclosomini	0.285	med		-	-		-	-	0.39	-	-	-	5.65	med		Bousquet (2010)	Capogreco (1989)	Bousquet (2010)
Calleida onoha Bates	-	Lebiini+Cyclosomini	0.58	mea		-	-		1.075	med	0.7	-	1.65	eov	8.5	med		Löbl & Smetana (2003)	Habu (1981)∮	Habu (1967)
Calleida purpurea (Say)	Calleida purpurea Say	Lebiini+Cyclosomini	-	-		0.94	med		1.31	med	-	-	-	eei	8.25	med		Bousquet (2010)	Emden (1942)	Bousquet (2010)
Calleida viridipennis Say	Calleida viridipennis (Say)	Lebiini+Cyclosomini	0.66	mea		0.93	mea		1.3	mea	-	-	-	eov	9.5	med		Lindroth (1969)	Zhou & Goyer (1993)	Lindroth (1969)
Calleida decora Fabricius	Calleida decora (Fabricius)	Lebiini+Cyclosomini	0.6	mea		0.9	mea		1.23	mea	-	-	-	eov	8	med		Lindroth (1969)	Harris & Whitcomb (2004)	Emden (1942)
Plochionus timidus Haldeman	-	Lebiini+Cyclosomini	0.45	mea		0.67	mea		1.06	mea	-	-	1	eov	7	med		Bousquet (2010)	Zhou & Goyer (1993)	Bousquet (2010)
Parena cavipennis (Bates)	-	Lebiini+Cyclosomini	0.65	mean		1.05	mean		1.56	mean	0.5	0.7	0.9	ex evol imaginis	10.6	median		Löbl & Smetana (2003)	Habu (1981)∮	Habu (1967)
Parena perforata (Bates)	-	Lebiini+Cyclosomini	0.76	mea		1.15	mea		1.81	mea	0.5	0.7	0.7	eov & eei	10.9	med		Löbl & Smetana (2003)	Habu & Sadanaga (1967)∮	Habu (1967)
Parena nigrolineata (Chaudoir)	Parena nigrolineata Chaudoir	Lebiini+Cyclosomini	-	-		-	-		1.3	med	-	-	0.7	eei	9.2	med		Löbl & Smetana (2003)	Habu et al. (1963)∮	Habu (1967)
Apristus subsulcatus (Dejean)	-	Lebiini+Cyclosomini	0.36	med		0.44	med		0.615	med	-	-	-	eov	3.8	med		Bousquet (2010)	Bousquet (2010)	Bousquet (2010)
Syntomus americanus (Dejean)	-	Lebiini+Cyclosomini	0.29	med		-	-		0.62	med	-	-	-	eov	3.1	med		Bousquet (2010)	Bousquet (2010)	Bousquet (2010)
Lionychus quadrillum (Duftscmid)	Lionychus quadrillum Duftscmid	Lebiini+Cyclosomini	0.25	mea		0.293	med		-	-	0.28	0.37	-	eov	3.3	mea		Löbl & Smetana (2003)	Arndt (1989)	Hůrka (1996)
Cymindis angularis Gyllenhal	-	Lebiini+Cyclosomini	0.645	mean		0.79	mean		0.92	median	0.59	-	1.24	-	7.1	mean		Löbl & Smetana (2003)	Hůrka (1986)	Hůrka (1996)
Cymindis humeralis (Geoffroy)	Cymindis humeralis (Geoffroy in Fourcroy)	Lebiini+Cyclosomini	0.6	mea		0.85	mea		1.12	mea	0.67	-	1.46	eov	9.4	mea		Löbl & Smetana (2003)	Hůrka (1986)	Hůrka (1996)
Cymindis vaporariorum vaporariorum (Linné)	-	Lebiini+Cyclosomini	0.62	mea		0.83	mea		1.14	mea	0.74	-	1.87	eov	8.5	mea		Löbl & Smetana (2003)	Hůrka (1986)	Hůrka (1996)
Cymindis axillaris (Fabricius)	-	Lebiini+Cyclosomini	0.58	mea		0.8	mea		1.02	mea	0.5	-	1.24	eov	8.8	mea		Löbl & Smetana (2003)	Hůrka (1986)	Hůrka (1996)
Cymindis lineata (Quensel)	Cymindis lineata (Quensel in Schönherr)	Lebiini+Cyclosomini	0.58	mea		0.747	mea		1.07	mea	0.49	-	1.28	eov	8.75	med		Löbl & Smetana (2003)	Hůrka (1986)	Forel & Leplat (2003)
Cymindis scapularis Schaum	-	Lebiini+Cyclosomini	0.537	mea		0.71	mea		-	-	0.5	0.68	-	eov	10.3	mea		Löbl & Smetana (2003)	Hůrka (1986)	Hůrka (1996)
Cymindis variolosa (Fabricius)	-	Lebiini+Cyclosomini	0.56	mea		0.84	mea		1.26	mea	0.58	-	1.79	eov	10	mea		Löbl & Smetana (2003)	Hůrka (1986)	Hůrka (1996)
Cymindis macularis Fischer von Waldheim	Cymindis macularis Fischer-Waldheim	Lebiini+Cyclosomini	0.66	mea		0.82	mea		1.12	mea	0.65	-	1.51	eov	8.5	mea		Löbl & Smetana (2003)	Hůrka (1986)	Hůrka (1996)
Cymindis collaris Motschulsky	-	Lebiini+Cyclosomini	0.59	mea		0.74	mea		-	-	0.61	0.94	-	eov	8.75	med		Löbl & Smetana (2003)	Hůrka (1986)	Uéno et al. (1985)
Aephnidius adelioides (MacLeay)	-	Lebiini+Cyclosomini	0.53	mea		0.73	mea		0.99	mea	0.5	0.8	1.2	eov	6.5	med		Löbl & Smetana (2003)	Habu & Sadanaga (1965)∮	Uéno et al. (1985)
Promecognathus laevissimus Dejean	-	Promecognathinae	0.45	med		-	-		-	-	0.94	-	-	eov	11	med		Lindroth (1961)	Bousquet & Smetana (1986)	Lindroth (1961)
Eripus oaxacanus Straneo & Ball	-	Peleciini	0.3	med		-	-		-	-	0.01	-	-	eov	8.28	med		Straneo & Ball (1989)	Liebherr & Ball (1990)	Straneo & Ball (1989)
† eov, ex ovipositione; eei, ex evolutione imaginis
‡ some measurements for larval head width or adult body length were obtained from figure with scale bar
∮measurement values for larval cerci length were provided by the author(s)
¶ median value of male and femal average values
§ med, median value; mea, mean value
# literature cited (not including references cited in the text):
Andersen, J. 1966. The larval stages of the genus Bembidion Latr. (Col. Carabidae) I. The larvae of the subgenus Chrysobracteon Net. and B. dentellum Thunb. Norsk Entomologisk Tidsskrift 13:440-453.
Anonymous. 2009. MCZ Type Database @ Harvard Entomology. http://insects.oeb.harvard.edu/MCZ/index.htm (Accessed November 28, 2011).
Arndt, E. 1989. Die Larven der mitteleuropäischen Abax s.str.-Arten (Coleoptera, Carabidae: Pterostichini). Beiträge zur Entomologie 39:255-270.
Arndt, E. 1990. The larvae of Parophonus maculicornis (Duft.): description and discussion of its characters under phylogenetic aspect (Insectta, Coleoptera, Carabidae: Harpalini). Entomologische Abhandlungen Staatliches, Museum für Tierkunde in Dresden 53:143-150.
Arndt, E. 1991. Beschreibung der Larven mitteleurpäischer Stenolophina-Arten (Coleoptera, Carabidae, Harpalini). Entomologische Nachrichten und Berichte 35:45-52.
Arndt, E. 1998. Phylogenetic investigation of Carabidae (Coleoptera) using larval characters. Pages 171–190 in G. E. Ball, A. Casale, and A. Vigna Taglianti, eds. Phylogeny and Classification of Caraboidea, XX I.C.E. (1996, Firenze, Italy). Atti Museo Regionale di Scienze Naturali, Torino.
Arndt, E., and K. Hůrka. 1992. Beschreibung der Larven der mitteleuropäischen Pterostichus-Arten (Col., Carabidae, Pterostichini) (Teil 3). Entomologische Nachrichten und Berichte 36:261-268.
Arndt, E., and S. Kirmse. 2002. Adaptation to seed-feeding in ground beetles (Coleoptera: Carabidae: Harpalini) of South Venezuela. Studies on Neotropical Fauna and Environment 37:151-157.
Arndt, E., D. Mossakowski, and F. Prüser. 1994. Description of the larvae of the subgenus Cathoplius Thomson of Carabus L., with a key to north African Carabus larvae (Coleoptera: Carabidae). Koleopterologische Rundschau 64:21-25.
Arndt, E., W. Paarmann, and J. Adis. 1996. Description of larvae and larval specializations to a specific food in the genus Notiobia Perty (Coleoptera: Carabidae) from Amazonian lowlands. Studies on Neotropical Fauna and Environment 31:205-216.
Arndt, E., and D. W. Wrase. 2001. Description of two new species of Notiobia Perty from Southern Venezuela (Insecta, Coleoptera, Carabidae, Harpalini). Spixiana 24:157-163.
Ball, G. E., and T. L. Erwin. 1969. A taxonomic synopsis of the Tribe Loricerini (Coleoptera: Carabidae). Canadian Journal of Zoology 47:877–907.
Bonacci, T., M. Romeo, P. Brandmayr, and T. Zetto Brandmayr. 2007. Ciclo biologico e morfologia larvale di Chlaeniellus olivieri (Coleoptera Carabidae). Bollettino della Società Entomologica Italiana 139:19–25.
Bousquet, Y. 1984. The subgenus Steropus Dejean (Coleoptera: Carabidae: Pterostichus): adult and larval character states, with notes on taxonomic limits and relationships. The Canadian Entomologist 116:1611-1621.
Bousquet, Y. 1985. Morphologie comparée des larves de Pterostichini (Coleoptera: Carabidae): descriptions et tables de détermination des espèces du Nord-Est de l’Amérique du Nord. Le Naturaliste Canadien 112:191-251.
Bousquet, Y. 1986. Description of first-instar larva of Metrius contractus Eschscholtz (Coleoptera: Carabidae) with remarks about phylogenetic relationships and ranking of the genus Metrius Eschscholtz. The Canadian Entomolgist 118:373-388.
Bousquet, Y. 1989. Descriptions of the larvae of Pterostichus ohionis Csiki and P. blanchardi Horn with a key to larvae of Eastern North American Pterostichini (Coleoptera: Carabidae). The Canadian Entomologist 121:27-42.
Bousquet, Y. 1996. Description of the larva of Schizogenius lineolatus (Coleoptera: Carabidae: Clivinini). Acta Societatis Zoologicae Bohemicae 60:347-353.
Bousquet, Y. 1999. Supraspecific classification of the Nearctic Pterostichini (Coleoptera: Carabidae). Association des Entomologists Amateurs du Québec, Québec.
Bousquet, Y. 2006. Review of the species of Ardistomina (Coleoptera: Carabidae: Clivinini) in America north of Mexico. Zootaxa 1308:1-29.
Bousquet, Y. 2010. Illustrated Identification Guide to Adults and Larvae of Northeastern North American Ground Beetles (Coleoptera: Carabidae). Pensoft, Sofia-Moscow.
Bousquet, Y., and V. V. Grebennikov. 1999. Description of adults and larvae of Platypatrobus lacustris Darlington (Coleoptera: Carabidae: Patrobini) with notes of relationships of the genus. Fabreries 24:1-13.
Bousquet, Y., and S. Laplante. 1997. Taxonomic Review of the New World Pogonini (Coleoptera: Carabidae). The Canadian Entomologist 129:699–731.
Bousquet, Y., and J. K. Liebherr. 1994. Larval description of Abaris bigenera Bates, 1882, and notes on relationships of the genus Abaris Dejean, 1831 (Coleoptera: Carabidae: Pterostichini). Journal of The New York Entomological Society 102:435-441.
Bousquet, Y., and A. Smetana. 1986. A description of the first instar of Promecognathus Chaudoir (Coleoptera: Carabidae). Systematic Entomology 11:25-31.
Bousquet, Y., and A. Smetana. 1991. The Tribe Opisthiini (Coleoptera: Carabidae): descriptions of the larvae, note on habitat, and brief discussion on its relationships. Journal of the New York Entomological Society 99:104-114.
Bousquet, Y., and J. Tchang. 1992. Anisodactyline larvae (Coleoptera: Carabidae: Harpalini): descriptions of genus-group taxa of Eastern Canada and phylogenetic remarks. The Canadian Entomologist 124:751-783.
Brandmayr, P., T. Bonacci, and T. Zetto Brandmayr. 2010. Larval morphology of Epomis circumscriptus (Duftschmid 1812) and of first instar E. dejeani, Dejean, 1831 (Coleoptera, Carabidae, Chlaeniini), with morphofunctional remarks. Zootaxa 2388:49–58.
Brandmayr, P., and T. Zetto Brandmayr. 1982. Identificazione di larve del genere Ophonus Dejean, 1821 (sensu novo) e note bionomiche (Coleoptera, Carabidae). Memorie della Società Entomologica Italiana 60:67-103.
Burakowski, B. 1989. Agonum (Sericoda) quadripunctatum (De Geer) - a pyrophilous beetle and its immature stages (Coleoptera, Carabidae). Annales Zoologici (Warsaw) 42:181-194.
Capogreco, J V. 1989. Immature Lebia viridis Say (Coleoptera: Carabidae): bionomics, descriptions, and comparisons to other Lebia species. The Coleopterists Bulletin 43:183-194.
Cardenas, A. M. 1993. The larval morphology of Calathus circumseptus Germar, 1824 (Coleoptera Carabidae). Nouvelle Revue d’Entomologie 10:359-368.
Cárdenas, A. M., and C. Bach. 1993. Descripción de los estadios larvarios Calathus granatensis, Vuillefroy, 1866 (Col., Carabidae). Boletín de la Asociación Española de Entomología 17:109-121.
Cárdenas, A. M, and J. M. Hidalgo. 2007. Application of the mean individual biomass (MIB) of ground beetles (Coleoptera, Carabidae) to assess the recovery process of the Guadiamar Green Corridor (southern Iberian Peninsula). Biodiversity and Conservation 16:4131-4146.
Cárdenas Talaverón, A. M. 1993. Immature stages of Macrothorax rugosus baeticus Deyrolle, 1852 (Coleoptera: Carabidae). Elytron 7:123-131.
Chaudoir, M., and M. H. Hochhuth. 1846. Enumeration des Carabiques et Hydrocanthares: recueillis pendant un voyage au Caucase et dans les provinces transcaucasiennes par le Baron M. de Chaudoir et le Baron A. de Gotsch. Imprimerie de J. Wallner, Kiew.
Darlington Jr., P. J. 1931. On Some Carabidæ, including new species, from the mountains of North Carolina and Tennessee. Psyche 38:145-164.
Desender, K., and D. Crappé. 1983. Larval and adult morphology and biometry of two sibling species Bembidion lampros (Herbst) and Bembidion properans Stephens (Coleoptera, Carabidae). Biologisch Jaarboek Dodonaea 51:36-54.
Desender, V., and V. Panné. 1983. The larvae of Pterostichus strenuus Panzer and Petrostichus vernalis Panzer (Coleoptera, Carabidae). Annales de la Société Royale Zoologique de Belgique 113:139-154.
Desender, K., M. Pollet, and R. Goossens. 1986. The larvae of Amara curta Dejean, 1928 and Amara tibialis (Paykull, 1789) (Col., Carabidae) with notes on the life cycle of both species. Biologisch Jaarboek Dodonaea 54:104-115.
Di Giulio, A., E. Maurizi, P. Hlaváč, and M. Moore. 2011. The long-awaited first instar larva of Paussus favieri (Coleoptera: Carabidae: Paussini). European Journal of Entomology 108:127–138.
Emden, F. I. V. 1942. A key to the genera of larval Carabidae (Col.). Transactions of the Royal Entomological Society of London 92:1–99.
Forel, J., and J. Leplat. 2003. Faune des Carabiques de France-XI. Collection systématique. Vol. 7. Magellanes, Andrésy.
Funakoshi, T., Y. Takami, M. Ujiie, and T. Sota. 1998. The life history of Carabis vanvolxemi. The Nature and Insects 33(9):38-43.
Geiselhardt, S. F., K. Peschke, and P. Nagel. 2007. A review of myrmecophily in ant nest beetles (Coleoptera: Carabidae: Paussinae): linking early observations with recent findings. Naturwissenschaften 94:871-894.
Giglio, A., P. Brandmayr, E. A. Ferrero, P. G. Giulianini, E. Perrotta, E. F. Talarico, and T. Zetto Brandmayr. 2008. Ultrastructure of the antennal sensorial appendage of larvae of Ophonus ardosiacus (Lutshnik, 1922) (Coleoptera, Carabidae) and possible correlations between size and shape and the larval feeding habits. Zoologischer Anzeiger 247:209-221.
Grebennikov, V. V. 1996. Description of the first instar larva of Thalassophilus longicornis (Coleoptera: Carabidae: Trechodina). Acta Societatis Zoologicae Bohemicae 60:373-379.
Grebennikov, V. V. 1997. Larvae of Bembidiini: subgenera Synechostictus and Pseudolimnaeum of the genus Bembidion and their taxonomic position (Coleoptera: Carabidae). Zoosystematica Rossica 5:263-272.
Grebennikov, V. V., and Y. Bousquet. 1999. Larvae of Pogonini (Coleoptera: Carabidae): genera Pogonus, Pogonistes, Cardioderus, and Thalassotrechus. Acta Societatis Zoologicae Bohemicae 63:427-441.
Grebennikov, V., and M. Luff. 1999. Morphological study of Perileptus larvae (Coleoptera Carabidae Trechitae). Pages 153-164 in A. Zamotajlov and R. Sciaky, eds. Advances in Carabidology. Papers Dedicated to the Memory of Prof. Dr. Oleg L. Kryzhanivskij. MUISO Publishers, Krasnodar.
Grebennikov, V. V., and D. R. Maddison. 2000. Larvae of Bembidiini (Coleoptera: Carabidae): subtribes Tachyina and Xystosomina. Eiropean Journal of Entomology 97:223-240.
Grebennikov, V. V., and D. R. Maddison. 2005. Phylogenetic analysis of Trechitae (Coleoptera: Carabidae) based on larval morphology, with a description of first-instar Phrypeus and a key to genera. Systematic Entomology 30:38-59.
Habu, A. 1967. Fauna Japonica Carabidae Truncatipennes Group (Insecta: Coleoptera). Tokyo Electrical Engineering Group College Press, Tokyo.
Habu, A. 1981. Larvae of two species of Lebiini (Coleoptera, Carabidae). Entomological Review of Japan 36:63-73.
Habu, A. 1986. Redescription of larvae of Pheropsophus jessoensis Morawitz (Coleoptera, Carabidae). Entomological Review of Japan 41:113-122.
Habu, A., and K. Sadanaga. 1961. Illustrations for identification of larvae of the Carabidae found in cultivated fields and paddy-fields (I). Bulletin of the National Institute of Agricultural Sciences, Series C 13:207-248.
Habu, A., and K. Sadanaga. 1963. Illustrations for identification of larvae of the Carabidae found in cultivated fields and paddy-fields (II). Bulletin of the National Institute of Agricultural Sciences, Series C 16:151-179.
Habu, A., and K. Sadanaga. 1965. Illustrations for identification of larvae of the Carabidae found in cultivated fields and paddy-fields (III). Bulletin of the National Institute of Agricultural Sciences, Series C 19:81-216.
Habu, A., and K. Sadanaga. 1967. Description of the larva of Parena (Parena) perforata (Bates), with some notes on its life history (Carabidae). Kontyû 35:391-397.
Habu, A., and K. Sadanaga. 1969. Illustrations for identification of larvae of the Carabidae found in cultivated fields and paddy-fields (suppl. I). Bulletin of the National Institute of Agricultural Sciences, Series C 23:113-143.
Habu, A., and K. Sadanaga. 1970. Descriptions of some larvae of the Carabidae found in cultivated fields and paddy-fields (I). Kontyû 38:9-23.
Habu, A., and K. Sadanaga. 1970. Descriptions of some larvae of the Carabidae found in cultivated fields and paddy-fields (II). Kontyû 38:24-41.
Habu, A., and K. Sadanaga. 1971. Descriptions of some larvae of the Carabidae found in cultivated fields and paddy-fields (III). Kontyû 39:159-166.
Habu, A., K. Sadanaga, and J. Minamikawa. 1963. Additional notes on predators (Carabibae) of the tea nettle grub, Phrixolepia sericea Butler. Kontyû 31:305-308.
Harris, D. L., and W. H. Whitcomb. 2004. A ground beetle, Calleida decora (Fabricius) (Insecta: Coleoptera: Carabidae). DPI Entomology Circular 278:1-4.
Herrera, L., and F. J. Arricibita. 1990. Los carabidos de Navarra España (Coleoptera, Carabidae). Entomonograph 12:1-241.
Hovorka, O. 1991. Descriptions of the larvae of some Laemostenus species, with taxonomical notes (Coleoptera, Carabidae). Acta Universitatis Carolinae Biologica 35:97-110.
Hovorka, O. 1996. Description of the first larval instar of Aptinus bombarda (Coleoptera: Carabidae: Brachinini). Acta Societatis Zoologicae Bohemicae 60:381-384.
Huk, T., and B. Kühne. 2000. Egg laying strategy and aspects of larval biology of two Carabus species (Coleoptera, Carabidae). Pages. 161-168 in P. Brandmayr, G. L. Lövei, T. Zetto Brandmayr, A. Casale, and A. Vigna Taglianti, eds. Natural History and Applied Ecology of Carabid Beetles. Pensoft, Sofia-Moscow.
Hůrka, K. 1966. Zur Kenntnis der Larven der Mitteleuropäischen Chlaenius-Arten (Coleoptera, Carabidae). Acta Entomologica Bohemoslovaca 63:203-212.
Hůrka, K. 1969. Über die Larven der Mitteleuropäischen Cymindis Arten (Col., Carabidae). Acta Entomologica Bohemoslovaca 66:100-108.
Hůrka, K. 1975. Larval diagnosis of the tribe Stenolophini and notes on the classification of the subfamily Harpalinae (Coleoptera, Carabidae). Acta Entomologica Bohemoslovaca 72:247-256.
Hůrka, K. 1986. Larval taxonomy and breeding type of Palaearctic Cymindis (Coleoptera, Carabidae). Acta Entomologica Bohemoslovaca 83:30-61.
Hůrka, K. 1992. The taxonomic status of Semiophonus (Col., Carabidae, Harpalini) and description of the larva of Harpalus (Semiophonus) signaticornis. Acta Entomologica Bohemoslovaca 89:29-34.
Hůrka, K. 1996. Carabidae of the Czech and Slovak Republics. Kabourek, Zlín.
Hůrka, K. 1997. The status of Tetraplatypus (Coleoptera: Carabidae: Stenolophina) and larval description of Bradycellus ruficollis and B. verbasci. Acta Societatis Zoologicae Bohemicae 61:191-197.
Hůrka, K. 2001. Larva of Amara misella, breeding type, and suprageneric classification of the species (Coleoptera: Carabidae: Amarina). Russian Entomological Journal 10:261–264.
Hůrka, K. 2002. First instar larva of Xenion ignitum (Coleoptera: Carabidae: Pterostichini) and the phylogenetic relationships of the genus. Acta Societatis Zoologicae Bohemicae 66:31-36.
Hůrka, K., and V. Ducháč. 1980. Larvae and the breeding type of the central European species of the subgenera Bradytus and Pseudobradytus (Coleoptera, Carabidae, Amara). Věstník Československé Společnosti Zoologické 44:166-182.
Hůrka, K., and V. Ducháč. 1980. Larval descriptions and the breeding type of the central European species of Amara (Curtonotus) (Coleoptera, Carabidae). Acta Entomologica Bohemoslovaca 77:258-270.
Hůrka, K., and Z. Papoušek. 2002. Harpalus larvae (Coleoptera: Carabidae, Harpalina): description of several species and taxonomic remarks. Acta Societatis Zoologicae Bohemicae 66:99-119.
Hůrka, K., and J. Smrž. 1981. Diagnosis and bionomy of unknown Agonum, Bitternis, Europhilus and Idiochroma larvae (Col., Carabidae, Platynus). Věstník Československé Společnosti Zoologické 45:255-276.
Imura, Y. 2005. Additional notes on Hemicarabus macleayi amanoi (Coleoptera, Carabidae) recently discovered from the Island of Rishiri-to, Northern Japan. Elytra 33:679-688.
Imura, Y., and K. Mizusawa. 1996. The Carabus of the World. Mushi-sha, Tokyo.
Kleinwächter, M., and O. Larink. 2006. The larvae of the palearctic species of the subgenus Bracteon Bedel, 1879 (Coleoptera: Carabidae: Bembidion). Braunschweiger Naturkundliche Schriften 7:653-660.
Kryzhanovskij, O. L., I. A. Belousov, I. I. Kabak, B. M. Kataev, K. V. Makarov, and V. G. Shilenkov. 1995. A Checklist of the Ground-beetles of Russia and Adjacent Lands (Insecta, Сoleoptera, Carabidae). Pensoft, Sofia-Moscow.
Kurnakov, V. N. 1961. Beiträge zur Kenntnis der kaukasischen Laufkäferfauna (Coleoptera. Carabidae) III. Revision der Gattung Lindrothius nov. Opuscula Entomologica 26:209-227.
Kůrka, A. 1971. Larvae of the Czechoslovak species of the genus Calathus Bonelli (Coleoptera, Carabidae). Acta Entomologica Bohemoslovaca 68:233-262.
Landry, J., and Y. Bousquet. 1984. The genus Omophron (Coleoptera: Carabidae): redescription of the larval stage and phylogenetic considerations. The Canadian Entomolgist 116:1557-1569.
Liebherr, J. K. 1995. Description of the larval stages of Disenochus fractus Sharp and the origin of the Hawaiian platynine Carabidae (Coleoptera). Systematic Entomology 20:17-26.
Liebherr, J. K., and G. E. Ball. 1990. The first instar larva of Eripus oaxacanus Straneo & Ball (Coleoptera: Carabidae: Peleciini): indicator of affinity or convergence? Systematic Entomology 15:69–79.
Liebherr, J. K., and E. C. Zimmerman. 2000. Hawaiian Carabidae (Coleoptera), Part 1: Introduction and Tribe Platynini. Insects of Hawaii 16. University of Hawaii Press, Honolulu.
Lindroth, C. H. 1961–1969. The ground-beetles (Carabidae, excl. Cicindelinae) of Canada and Alaska, parts 1–6. Opuscula Entomologica, Supplementa XX, XXIV: 1–1192.
Liu, G., T. Deuve, and M. Tian. 2009. Larval description of Carabus prodigus Erichson, with discussion of the position of the subgenus Apotomopterus within the genus Carabus L. (Coleoptera: Carabidae). The Coleopterists Bulletin 63:221-227.
Luff, M. L. 1969. The larvae of the British Carabidae (Coleoptera) I. Carabini and Cychrini. The Entomologist 102:245-263.
Luff, M. L. 1972. The larvae of the British Carabidae (Coleoptera) II. Nebriini. The Entomologist 105:161-179.
Luff, M. L. 1976. The larvae of the British Carabidae (Coleoptera) IV. Notiophilini and Elaphrini. Entomologist’s Gazette 27:51-67.
Luff, M. L. 1978. The larvae of the British Carabidae (Coleoptera) V. Omophronini, Loricerini, Scaritini and Broscini. Entomologist’s Gazette 29:265-287.
Löbl, I., and A. Smetana. 2003. Catalogue of Palaearctic Coleoptera. Vol. 1. Archostemata–Myxophaga–Adephaga. Apollo Books, Stenstrup.
Maddison, D. R. 1993. Systematics of the Holarctic beetle subgenus Bracteon and related Bembidion (Coleoptera: Carabidae). Bulletin of the Museum of Comparative Zoology 153:143-299.
Matalin, A. V. 1996. Review of the Palaearctic larvae of the genus Stenolophus (Coleoptera: Carabidae: Harpalini). Acta Societatis Zoologicae Bohemicae 60:419-434.
Müller, J. 1918. Bestimmungstabelle der Bembidion-Arten Europas und des Mittelmeergebietes. Koleopterologische Rundschau 7:26-117.
Noonan, G. R. 1982. The subgenus Anisotarsus Chaudoir (genus Notiobia Perty; Coleoptera: Carabidae) in South America. The Coleopterists Bulletin 36:531-548.
Pinto, G. L. 1998. Descrizione della larva di Carabus (Chaetocarabus) arcadicus (Coleoptera, Carabidae). Bullettino della Società Entomologica italiana 130:105-110.
Raynaud, P. 1970. Note complementaire sur les stades larvaires de Drypta dentata Rossi (Col. Carabidae). Bulletin Bimensuel de la Société Linnéenne de Lyon 39:62-64.
Sasakawa, K. 2006. Morphological association between spermatophores and male genitalia in carabid beetles of the tribe Pterostichini (Coleoptera: Carabidae). Zoological Science 23:587-591.
Sasakawa, K. 2007. Sperm bundle and reproductive organs of carabid beetles tribe Pterostichini (Coleoptera: Carabidae). Naturwissenschaften 94:384-391.
Sasakawa, K, and K. Kubota. 2007. Phylogeny and genital evolution of carabid beetles in the genus Pterostichus and its allied genera (Coleoptera: Carabidae) inferred from two nuclear gene sequences. Annals of the Entomological Society of America 100:100-109.
Saska, P. 2004. Larvae of the nominotypical subgenus Amara (Coleoptera: Carabidae). Acta Societatis Zoologicae Bohemicae 68:191–234.
Spence, J. R., R. T. Bell, and J. R. Bell. 1976. The larvae of Nebria lacustris (Casey) and Nebria pallipes (Say) (Coleoptera, Carabidae). The Coleopterists Bulletin 30:81-83.
Straneo, S. L., and G. E. Ball. 1989. Synopsis of the genera and subgenera of the tribe Peleciini, and revision of the Neotropical and Oriental species (Coleoptera: Carabidae). Insecta Mundi 3:73–178.
Takami, Y., and R. Ishikawa. 1997. Subspeciation and distribution pattern of Carabus albrechti Morawitz in Japan (Coleoptera, Carabidae). Tokyo Metropolitan University Bulletin of Natural History 3:55-99.
Trautner, J., and K. Geingenmüller. 1987. Tiger Beetles, Ground Beetles, Illustrated Key to the Cicindelidae and Carabidae of Europe. Josef Margraf Publisher, Aichtal.
Uéno, S. 1976. A New Perileptus (Coleoptera, Trechinae) from Central Asia. Annotationes Zoologicae Japonenses 49:67-70.
Uéno, S., Y. Kurosawa, and M. Satô. 1985. The Coleoptera of Japan in Color Vol. II. Hoikusha Publishing Co., Ltd, Osaka.
Will, K. W. 2002. Revision of the new world abariform genera Neotalus n.gen. and Abaris Dejean (Coleoptera: Carabidae: Pterostichini (auctorum)). Annals of Carnegie Museum 71:143-213.
Will, K. W. 2008. A new species of Loxandrus LeConte (Coleoptera:Carabidae: Loxandrini) from South America. Annals of Carnegie Museum 77:205-210.
Zetto Brandmayr, T., and I. Marano. 1996. Larval morphology and notes on bionomy of Myas chalybaeus (Palliardi, 1825) (Coleoptera, Carabidae). Acta Societatis Zoologicae Bohemicae 60:469-477.
Zhou, J., and R. A. Goyer. 1993. Descriptions of the immature stages of Calleida viridipennis (Say) and Plochionus timidus Haldeman (Coleoptera: Carabidae: Lebiini). The Coleopterists Bulletin 47:323-242.
